# Supplementary material for: Diet-induced impulsivity: Effects of a high-fat and a high-sugar diet on impulsive choice in rats
Source: PLoS One. 2017 Jun 29;12(6):e0180510. doi: 10.1371/journal.pone.0180510 (PMC5491254; doi:10.1371/journal.pone.0180510)
Supplement: S1 Text — (XLSX) [file pone.0180510.s001.xlsx]

## Sheet: Sheet1
Subject	Group	OnOff	SS_Delay	Session	SessionWithin	Choice
1	1	1	5	1	1	1
1	1	1	5	1	1	1
1	1	1	5	1	1	1
1	1	1	5	1	1	0
1	1	1	5	1	1	1
1	1	1	5	1	1	1
1	1	1	5	1	1	0
1	1	1	5	1	1	0
1	1	1	5	1	1	0
1	1	1	5	1	1	1
1	1	1	5	1	1	0
1	1	1	5	1	1	1
1	1	1	5	1	1	1
1	1	1	5	1	1	1
1	1	1	5	1	1	0
1	1	1	5	1	1	1
1	1	1	5	1	1	1
1	1	1	5	1	1	0
1	1	1	5	1	1	1
1	1	1	5	1	1	1
1	1	1	5	1	1	1
1	1	1	5	1	1	1
1	1	1	5	1	1	0
1	1	1	5	1	1	0
1	1	1	5	1	1	0
1	1	1	5	1	1	1
1	1	1	5	1	1	1
1	1	1	5	1	1	0
1	1	1	5	1	1	1
1	1	1	5	1	1	1
1	1	1	5	1	1	0
1	1	1	5	1	1	0
1	1	1	5	1	1	1
1	1	1	5	1	1	0
1	1	1	5	1	1	0
1	1	1	5	1	1	1
1	1	1	5	1	1	0
1	1	1	5	1	1	0
1	1	1	5	1	1	1
1	1	1	5	1	1	1
1	1	1	5	1	1	1
1	1	1	5	1	1	1
1	1	1	5	1	1	1
1	1	1	5	1	1	0
1	1	1	5	1	1	1
1	1	1	5	1	1	1
1	1	1	5	1	1	1
1	1	1	5	1	1	1
1	1	1	5	2	2	0
1	1	1	5	2	2	1
1	1	1	5	2	2	1
1	1	1	5	2	2	0
1	1	1	5	2	2	0
1	1	1	5	2	2	1
1	1	1	5	2	2	0
1	1	1	5	2	2	1
1	1	1	5	2	2	0
1	1	1	5	2	2	1
1	1	1	5	2	2	1
1	1	1	5	2	2	0
1	1	1	5	2	2	0
1	1	1	5	2	2	1
1	1	1	5	2	2	1
1	1	1	5	2	2	0
1	1	1	5	2	2	0
1	1	1	5	2	2	1
1	1	1	5	2	2	0
1	1	1	5	2	2	0
1	1	1	5	2	2	1
1	1	1	5	2	2	0
1	1	1	5	2	2	0
1	1	1	5	2	2	1
1	1	1	5	2	2	0
1	1	1	5	2	2	1
1	1	1	5	2	2	1
1	1	1	5	2	2	1
1	1	1	5	2	2	1
1	1	1	5	2	2	0
1	1	1	5	2	2	0
1	1	1	5	2	2	1
1	1	1	5	2	2	0
1	1	1	5	2	2	0
1	1	1	5	2	2	0
1	1	1	5	2	2	0
1	1	1	5	2	2	0
1	1	1	5	2	2	1
1	1	1	5	2	2	1
1	1	1	5	2	2	0
1	1	1	5	2	2	0
1	1	1	5	2	2	0
1	1	1	5	2	2	1
1	1	1	5	2	2	1
1	1	1	5	2	2	1
1	1	1	5	2	2	1
1	1	1	5	2	2	1
1	1	1	5	2	2	0
1	1	1	5	3	3	0
1	1	1	5	3	3	1
1	1	1	5	3	3	0
1	1	1	5	3	3	0
1	1	1	5	3	3	1
1	1	1	5	3	3	0
1	1	1	5	3	3	1
1	1	1	5	3	3	0
1	1	1	5	3	3	0
1	1	1	5	3	3	0
1	1	1	5	3	3	0
1	1	1	5	3	3	0
1	1	1	5	3	3	0
1	1	1	5	3	3	0
1	1	1	5	3	3	0
1	1	1	5	3	3	1
1	1	1	5	3	3	0
1	1	1	5	3	3	0
1	1	1	5	3	3	0
1	1	1	5	3	3	1
1	1	1	5	3	3	0
1	1	1	5	3	3	0
1	1	1	5	3	3	0
1	1	1	5	3	3	0
1	1	1	5	3	3	0
1	1	1	5	3	3	0
1	1	1	5	3	3	0
1	1	1	5	3	3	0
1	1	1	5	3	3	0
1	1	1	5	3	3	0
1	1	1	5	3	3	0
1	1	1	5	3	3	0
1	1	1	5	3	3	0
1	1	1	5	3	3	0
1	1	1	5	3	3	0
1	1	1	5	3	3	0
1	1	1	5	3	3	0
1	1	1	5	3	3	0
1	1	1	5	3	3	0
1	1	1	5	3	3	0
1	1	1	5	3	3	0
1	1	1	5	3	3	0
1	1	1	5	3	3	0
1	1	1	5	3	3	0
1	1	1	5	3	3	0
1	1	1	5	3	3	0
1	1	1	5	3	3	0
1	1	1	5	3	3	0
1	1	1	5	4	4	1
1	1	1	5	4	4	1
1	1	1	5	4	4	0
1	1	1	5	4	4	0
1	1	1	5	4	4	1
1	1	1	5	4	4	1
1	1	1	5	4	4	1
1	1	1	5	4	4	1
1	1	1	5	4	4	0
1	1	1	5	4	4	1
1	1	1	5	4	4	0
1	1	1	5	4	4	1
1	1	1	5	4	4	1
1	1	1	5	4	4	0
1	1	1	5	4	4	1
1	1	1	5	4	4	1
1	1	1	5	4	4	0
1	1	1	5	4	4	1
1	1	1	5	4	4	0
1	1	1	5	4	4	1
1	1	1	5	4	4	0
1	1	1	5	4	4	1
1	1	1	5	4	4	1
1	1	1	5	4	4	1
1	1	1	5	4	4	1
1	1	1	5	4	4	1
1	1	1	5	4	4	1
1	1	1	5	4	4	1
1	1	1	5	4	4	0
1	1	1	5	4	4	1
1	1	1	5	4	4	1
1	1	1	5	4	4	0
1	1	1	5	4	4	0
1	1	1	5	4	4	1
1	1	1	5	4	4	0
1	1	1	5	4	4	0
1	1	1	5	4	4	0
1	1	1	5	4	4	0
1	1	1	5	4	4	1
1	1	1	5	4	4	1
1	1	1	5	4	4	0
1	1	1	5	4	4	0
1	1	1	5	4	4	0
1	1	1	5	4	4	0
1	1	1	5	4	4	0
1	1	1	5	4	4	0
1	1	1	5	4	4	0
1	1	1	5	4	4	0
1	1	1	5	5	5	1
1	1	1	5	5	5	1
1	1	1	5	5	5	0
1	1	1	5	5	5	1
1	1	1	5	5	5	1
1	1	1	5	5	5	0
1	1	1	5	5	5	1
1	1	1	5	5	5	1
1	1	1	5	5	5	1
1	1	1	5	5	5	1
1	1	1	5	5	5	1
1	1	1	5	5	5	0
1	1	1	5	5	5	0
1	1	1	5	5	5	0
1	1	1	5	5	5	0
1	1	1	5	5	5	0
1	1	1	5	5	5	1
1	1	1	5	5	5	0
1	1	1	5	5	5	0
1	1	1	5	5	5	0
1	1	1	5	5	5	0
1	1	1	5	5	5	1
1	1	1	5	5	5	0
1	1	1	5	5	5	0
1	1	1	5	5	5	0
1	1	1	5	5	5	0
1	1	1	5	5	5	0
1	1	1	5	5	5	1
1	1	1	5	5	5	0
1	1	1	5	5	5	1
1	1	1	5	5	5	0
1	1	1	5	5	5	1
1	1	1	5	5	5	0
1	1	1	5	5	5	0
1	1	1	5	5	5	0
1	1	1	5	5	5	1
1	1	1	5	5	5	0
1	1	1	5	5	5	0
1	1	1	5	5	5	0
1	1	1	5	5	5	0
1	1	1	5	5	5	1
1	1	1	5	5	5	0
1	1	1	5	5	5	0
1	1	1	5	5	5	0
1	1	1	5	5	5	1
1	1	1	5	5	5	1
1	1	1	5	5	5	0
1	1	1	5	5	5	0
1	1	1	5	6	6	0
1	1	1	5	6	6	0
1	1	1	5	6	6	1
1	1	1	5	6	6	0
1	1	1	5	6	6	0
1	1	1	5	6	6	0
1	1	1	5	6	6	0
1	1	1	5	6	6	0
1	1	1	5	6	6	0
1	1	1	5	6	6	1
1	1	1	5	6	6	0
1	1	1	5	6	6	0
1	1	1	5	6	6	0
1	1	1	5	6	6	1
1	1	1	5	6	6	0
1	1	1	5	6	6	1
1	1	1	5	6	6	0
1	1	1	5	6	6	0
1	1	1	5	6	6	0
1	1	1	5	6	6	0
1	1	1	5	6	6	0
1	1	1	5	6	6	0
1	1	1	5	6	6	1
1	1	1	5	6	6	1
1	1	1	5	6	6	0
1	1	1	5	6	6	0
1	1	1	5	6	6	0
1	1	1	5	6	6	0
1	1	1	5	6	6	0
1	1	1	5	6	6	0
1	1	1	5	6	6	1
1	1	1	5	6	6	0
1	1	1	5	6	6	0
1	1	1	5	6	6	1
1	1	1	5	6	6	0
1	1	1	5	6	6	1
1	1	1	5	6	6	1
1	1	1	5	6	6	1
1	1	1	5	6	6	0
1	1	1	5	6	6	0
1	1	1	5	6	6	1
1	1	1	5	6	6	0
1	1	1	5	6	6	1
1	1	1	5	6	6	1
1	1	1	5	6	6	0
1	1	1	5	6	6	1
1	1	1	5	6	6	1
1	1	1	5	6	6	0
1	1	1	5	7	7	0
1	1	1	5	7	7	0
1	1	1	5	7	7	1
1	1	1	5	7	7	0
1	1	1	5	7	7	0
1	1	1	5	7	7	1
1	1	1	5	7	7	1
1	1	1	5	7	7	1
1	1	1	5	7	7	1
1	1	1	5	7	7	1
1	1	1	5	7	7	0
1	1	1	5	7	7	1
1	1	1	5	7	7	1
1	1	1	5	7	7	0
1	1	1	5	7	7	0
1	1	1	5	7	7	1
1	1	1	5	7	7	0
1	1	1	5	7	7	0
1	1	1	5	7	7	1
1	1	1	5	7	7	0
1	1	1	5	7	7	0
1	1	1	5	7	7	1
1	1	1	5	7	7	1
1	1	1	5	7	7	1
1	1	1	5	7	7	1
1	1	1	5	7	7	1
1	1	1	5	7	7	1
1	1	1	5	7	7	1
1	1	1	5	7	7	1
1	1	1	5	7	7	1
1	1	1	5	7	7	1
1	1	1	5	7	7	1
1	1	1	5	7	7	1
1	1	1	5	7	7	1
1	1	1	5	7	7	1
1	1	1	5	7	7	1
1	1	1	5	7	7	0
1	1	1	5	7	7	0
1	1	1	5	7	7	1
1	1	1	5	7	7	0
1	1	1	5	7	7	0
1	1	1	5	7	7	1
1	1	1	5	7	7	1
1	1	1	5	7	7	1
1	1	1	5	7	7	1
1	1	1	5	7	7	0
1	1	1	5	7	7	1
1	1	1	5	7	7	1
1	1	1	5	8	8	0
1	1	1	5	8	8	1
1	1	1	5	8	8	1
1	1	1	5	8	8	0
1	1	1	5	8	8	1
1	1	1	5	8	8	1
1	1	1	5	8	8	0
1	1	1	5	8	8	1
1	1	1	5	8	8	1
1	1	1	5	8	8	1
1	1	1	5	8	8	1
1	1	1	5	8	8	1
1	1	1	5	8	8	0
1	1	1	5	8	8	0
1	1	1	5	8	8	1
1	1	1	5	8	8	1
1	1	1	5	8	8	0
1	1	1	5	8	8	1
1	1	1	5	8	8	0
1	1	1	5	8	8	1
1	1	1	5	8	8	0
1	1	1	5	8	8	0
1	1	1	5	8	8	0
1	1	1	5	8	8	0
1	1	1	5	8	8	1
1	1	1	5	8	8	0
1	1	1	5	8	8	0
1	1	1	5	8	8	1
1	1	1	5	8	8	0
1	1	1	5	8	8	1
1	1	1	5	8	8	0
1	1	1	5	8	8	1
1	1	1	5	8	8	0
1	1	1	5	8	8	0
1	1	1	5	8	8	0
1	1	1	5	8	8	0
1	1	1	5	8	8	0
1	1	1	5	8	8	1
1	1	1	5	8	8	0
1	1	1	5	8	8	0
1	1	1	5	8	8	0
1	1	1	5	8	8	0
1	1	1	5	8	8	0
1	1	1	5	8	8	1
1	1	1	5	8	8	0
1	1	1	5	8	8	0
1	1	1	5	8	8	0
1	1	1	5	8	8	0
1	1	1	5	9	9	1
1	1	1	5	9	9	1
1	1	1	5	9	9	1
1	1	1	5	9	9	1
1	1	1	5	9	9	1
1	1	1	5	9	9	1
1	1	1	5	9	9	1
1	1	1	5	9	9	1
1	1	1	5	9	9	0
1	1	1	5	9	9	0
1	1	1	5	9	9	0
1	1	1	5	9	9	0
1	1	1	5	9	9	0
1	1	1	5	9	9	0
1	1	1	5	9	9	0
1	1	1	5	9	9	1
1	1	1	5	9	9	0
1	1	1	5	9	9	0
1	1	1	5	9	9	1
1	1	1	5	9	9	1
1	1	1	5	9	9	0
1	1	1	5	9	9	1
1	1	1	5	9	9	1
1	1	1	5	9	9	0
1	1	1	5	9	9	0
1	1	1	5	9	9	1
1	1	1	5	9	9	0
1	1	1	5	9	9	1
1	1	1	5	9	9	0
1	1	1	5	9	9	0
1	1	1	5	9	9	0
1	1	1	5	9	9	0
1	1	1	5	9	9	1
1	1	1	5	9	9	1
1	1	1	5	9	9	0
1	1	1	5	9	9	1
1	1	1	5	9	9	1
1	1	1	5	9	9	1
1	1	1	5	9	9	0
1	1	1	5	9	9	1
1	1	1	5	9	9	1
1	1	1	5	9	9	0
1	1	1	5	9	9	1
1	1	1	5	9	9	1
1	1	1	5	9	9	0
1	1	1	5	9	9	0
1	1	1	5	9	9	0
1	1	1	5	9	9	0
1	1	1	5	10	10	1
1	1	1	5	10	10	1
1	1	1	5	10	10	1
1	1	1	5	10	10	0
1	1	1	5	10	10	0
1	1	1	5	10	10	0
1	1	1	5	10	10	0
1	1	1	5	10	10	0
1	1	1	5	10	10	0
1	1	1	5	10	10	1
1	1	1	5	10	10	0
1	1	1	5	10	10	0
1	1	1	5	10	10	1
1	1	1	5	10	10	0
1	1	1	5	10	10	0
1	1	1	5	10	10	1
1	1	1	5	10	10	0
1	1	1	5	10	10	0
1	1	1	5	10	10	0
1	1	1	5	10	10	1
1	1	1	5	10	10	0
1	1	1	5	10	10	1
1	1	1	5	10	10	1
1	1	1	5	10	10	0
1	1	1	5	10	10	1
1	1	1	5	10	10	1
1	1	1	5	10	10	1
1	1	1	5	10	10	1
1	1	1	5	10	10	1
1	1	1	5	10	10	1
1	1	1	5	10	10	1
1	1	1	5	10	10	0
1	1	1	5	10	10	1
1	1	1	5	10	10	0
1	1	1	5	10	10	1
1	1	1	5	10	10	0
1	1	1	5	10	10	0
1	1	1	5	10	10	1
1	1	1	5	10	10	0
1	1	1	5	10	10	1
1	1	1	5	10	10	1
1	1	1	5	10	10	1
1	1	1	5	10	10	0
1	1	1	5	10	10	1
1	1	1	5	10	10	1
1	1	1	5	10	10	1
1	1	1	5	10	10	0
1	1	1	5	10	10	1
1	1	1	5	11	11	1
1	1	1	5	11	11	1
1	1	1	5	11	11	1
1	1	1	5	11	11	1
1	1	1	5	11	11	1
1	1	1	5	11	11	1
1	1	1	5	11	11	1
1	1	1	5	11	11	1
1	1	1	5	11	11	1
1	1	1	5	11	11	1
1	1	1	5	11	11	0
1	1	1	5	11	11	1
1	1	1	5	11	11	1
1	1	1	5	11	11	1
1	1	1	5	11	11	0
1	1	1	5	11	11	1
1	1	1	5	11	11	1
1	1	1	5	11	11	1
1	1	1	5	11	11	0
1	1	1	5	11	11	0
1	1	1	5	11	11	0
1	1	1	5	11	11	0
1	1	1	5	11	11	1
1	1	1	5	11	11	0
1	1	1	5	11	11	1
1	1	1	5	11	11	0
1	1	1	5	11	11	1
1	1	1	5	11	11	1
1	1	1	5	11	11	1
1	1	1	5	11	11	0
1	1	1	5	11	11	0
1	1	1	5	11	11	0
1	1	1	5	11	11	1
1	1	1	5	11	11	0
1	1	1	5	11	11	0
1	1	1	5	11	11	0
1	1	1	5	11	11	1
1	1	1	5	11	11	1
1	1	1	5	11	11	1
1	1	1	5	11	11	0
1	1	1	5	11	11	1
1	1	1	5	11	11	0
1	1	1	5	11	11	0
1	1	1	5	11	11	0
1	1	1	5	11	11	1
1	1	1	5	11	11	1
1	1	1	5	11	11	0
1	1	1	5	11	11	1
1	1	1	5	12	12	1
1	1	1	5	12	12	1
1	1	1	5	12	12	1
1	1	1	5	12	12	1
1	1	1	5	12	12	1
1	1	1	5	12	12	0
1	1	1	5	12	12	0
1	1	1	5	12	12	1
1	1	1	5	12	12	0
1	1	1	5	12	12	0
1	1	1	5	12	12	0
1	1	1	5	12	12	0
1	1	1	5	12	12	0
1	1	1	5	12	12	1
1	1	1	5	12	12	0
1	1	1	5	12	12	0
1	1	1	5	12	12	1
1	1	1	5	12	12	0
1	1	1	5	12	12	0
1	1	1	5	12	12	1
1	1	1	5	12	12	0
1	1	1	5	12	12	0
1	1	1	5	12	12	0
1	1	1	5	12	12	0
1	1	1	5	12	12	0
1	1	1	5	12	12	0
1	1	1	5	12	12	0
1	1	1	5	12	12	0
1	1	1	5	12	12	1
1	1	1	5	12	12	0
1	1	1	5	12	12	0
1	1	1	5	12	12	0
1	1	1	5	12	12	0
1	1	1	5	12	12	0
1	1	1	5	12	12	0
1	1	1	5	12	12	1
1	1	1	5	12	12	0
1	1	1	5	12	12	0
1	1	1	5	12	12	0
1	1	1	5	12	12	0
1	1	1	5	12	12	0
1	1	1	5	12	12	0
1	1	1	5	12	12	0
1	1	1	5	12	12	0
1	1	1	5	12	12	0
1	1	1	5	12	12	0
1	1	1	5	12	12	0
1	1	1	5	12	12	0
1	1	1	5	13	13	1
1	1	1	5	13	13	0
1	1	1	5	13	13	0
1	1	1	5	13	13	1
1	1	1	5	13	13	0
1	1	1	5	13	13	0
1	1	1	5	13	13	1
1	1	1	5	13	13	0
1	1	1	5	13	13	0
1	1	1	5	13	13	0
1	1	1	5	13	13	0
1	1	1	5	13	13	0
1	1	1	5	13	13	0
1	1	1	5	13	13	0
1	1	1	5	13	13	1
1	1	1	5	13	13	0
1	1	1	5	13	13	0
1	1	1	5	13	13	0
1	1	1	5	13	13	1
1	1	1	5	13	13	0
1	1	1	5	13	13	1
1	1	1	5	13	13	1
1	1	1	5	13	13	1
1	1	1	5	13	13	0
1	1	1	5	13	13	0
1	1	1	5	13	13	1
1	1	1	5	13	13	1
1	1	1	5	13	13	1
1	1	1	5	13	13	0
1	1	1	5	13	13	1
1	1	1	5	13	13	0
1	1	1	5	13	13	0
1	1	1	5	13	13	1
1	1	1	5	13	13	1
1	1	1	5	13	13	0
1	1	1	5	13	13	1
1	1	1	5	13	13	0
1	1	1	5	13	13	1
1	1	1	5	13	13	1
1	1	1	5	13	13	1
1	1	1	5	13	13	1
1	1	1	5	13	13	1
1	1	1	5	13	13	0
1	1	1	5	13	13	0
1	1	1	5	13	13	1
1	1	1	5	13	13	1
1	1	1	5	13	13	0
1	1	1	5	13	13	0
1	1	1	5	14	14	0
1	1	1	5	14	14	0
1	1	1	5	14	14	1
1	1	1	5	14	14	0
1	1	1	5	14	14	1
1	1	1	5	14	14	0
1	1	1	5	14	14	0
1	1	1	5	14	14	0
1	1	1	5	14	14	0
1	1	1	5	14	14	0
1	1	1	5	14	14	1
1	1	1	5	14	14	0
1	1	1	5	14	14	0
1	1	1	5	14	14	0
1	1	1	5	14	14	0
1	1	1	5	14	14	0
1	1	1	5	14	14	0
1	1	1	5	14	14	0
1	1	1	5	14	14	0
1	1	1	5	14	14	0
1	1	1	5	14	14	1
1	1	1	5	14	14	0
1	1	1	5	14	14	0
1	1	1	5	14	14	0
1	1	1	5	14	14	0
1	1	1	5	14	14	0
1	1	1	5	14	14	0
1	1	1	5	14	14	0
1	1	1	5	14	14	0
1	1	1	5	14	14	0
1	1	1	5	14	14	0
1	1	1	5	14	14	0
1	1	1	5	14	14	0
1	1	1	5	14	14	0
1	1	1	5	14	14	0
1	1	1	5	14	14	0
1	1	1	5	14	14	0
1	1	1	5	14	14	1
1	1	1	5	14	14	0
1	1	1	5	14	14	1
1	1	1	5	14	14	0
1	1	1	5	14	14	0
1	1	1	5	14	14	0
1	1	1	5	14	14	0
1	1	1	5	14	14	0
1	1	1	5	14	14	0
1	1	1	5	14	14	0
1	1	1	5	14	14	0
1	1	1	5	15	15	0
1	1	1	5	15	15	0
1	1	1	5	15	15	0
1	1	1	5	15	15	0
1	1	1	5	15	15	0
1	1	1	5	15	15	0
1	1	1	5	15	15	0
1	1	1	5	15	15	0
1	1	1	5	15	15	0
1	1	1	5	15	15	0
1	1	1	5	15	15	0
1	1	1	5	15	15	0
1	1	1	5	15	15	0
1	1	1	5	15	15	0
1	1	1	5	15	15	0
1	1	1	5	15	15	1
1	1	1	5	15	15	0
1	1	1	5	15	15	0
1	1	1	5	15	15	0
1	1	1	5	15	15	0
1	1	1	5	15	15	0
1	1	1	5	15	15	1
1	1	1	5	15	15	0
1	1	1	5	15	15	1
1	1	1	5	15	15	0
1	1	1	5	15	15	1
1	1	1	5	15	15	0
1	1	1	5	15	15	1
1	1	1	5	15	15	0
1	1	1	5	15	15	0
1	1	1	5	15	15	0
1	1	1	5	15	15	0
1	1	1	5	15	15	0
1	1	1	5	15	15	0
1	1	1	5	15	15	1
1	1	1	5	15	15	0
1	1	1	5	15	15	0
1	1	1	5	15	15	0
1	1	1	5	15	15	0
1	1	1	5	15	15	0
1	1	1	5	15	15	1
1	1	1	5	15	15	0
1	1	1	5	15	15	0
1	1	1	5	15	15	0
1	1	1	5	15	15	0
1	1	1	5	15	15	0
1	1	1	5	15	15	0
1	1	1	5	15	15	1
1	1	1	10	16	1	1
1	1	1	10	16	1	0
1	1	1	10	16	1	0
1	1	1	10	16	1	0
1	1	1	10	16	1	1
1	1	1	10	16	1	1
1	1	1	10	16	1	0
1	1	1	10	16	1	0
1	1	1	10	16	1	1
1	1	1	10	16	1	0
1	1	1	10	16	1	0
1	1	1	10	16	1	1
1	1	1	10	16	1	0
1	1	1	10	16	1	0
1	1	1	10	16	1	0
1	1	1	10	16	1	1
1	1	1	10	16	1	0
1	1	1	10	16	1	0
1	1	1	10	16	1	0
1	1	1	10	16	1	0
1	1	1	10	16	1	0
1	1	1	10	16	1	1
1	1	1	10	16	1	0
1	1	1	10	16	1	1
1	1	1	10	16	1	0
1	1	1	10	16	1	0
1	1	1	10	16	1	0
1	1	1	10	16	1	0
1	1	1	10	16	1	1
1	1	1	10	16	1	0
1	1	1	10	16	1	0
1	1	1	10	16	1	0
1	1	1	10	16	1	1
1	1	1	10	16	1	0
1	1	1	10	16	1	1
1	1	1	10	16	1	0
1	1	1	10	16	1	0
1	1	1	10	16	1	1
1	1	1	10	16	1	1
1	1	1	10	16	1	0
1	1	1	10	16	1	1
1	1	1	10	16	1	0
1	1	1	10	16	1	1
1	1	1	10	16	1	1
1	1	1	10	16	1	0
1	1	1	10	16	1	1
1	1	1	10	16	1	1
1	1	1	10	16	1	1
1	1	1	10	17	2	0
1	1	1	10	17	2	0
1	1	1	10	17	2	0
1	1	1	10	17	2	0
1	1	1	10	17	2	1
1	1	1	10	17	2	0
1	1	1	10	17	2	0
1	1	1	10	17	2	1
1	1	1	10	17	2	1
1	1	1	10	17	2	0
1	1	1	10	17	2	0
1	1	1	10	17	2	1
1	1	1	10	17	2	0
1	1	1	10	17	2	1
1	1	1	10	17	2	1
1	1	1	10	17	2	1
1	1	1	10	17	2	0
1	1	1	10	17	2	0
1	1	1	10	17	2	0
1	1	1	10	17	2	0
1	1	1	10	17	2	0
1	1	1	10	17	2	1
1	1	1	10	17	2	0
1	1	1	10	17	2	1
1	1	1	10	17	2	1
1	1	1	10	17	2	0
1	1	1	10	17	2	0
1	1	1	10	17	2	1
1	1	1	10	17	2	0
1	1	1	10	17	2	1
1	1	1	10	17	2	0
1	1	1	10	17	2	0
1	1	1	10	17	2	1
1	1	1	10	17	2	0
1	1	1	10	17	2	0
1	1	1	10	17	2	0
1	1	1	10	17	2	0
1	1	1	10	17	2	0
1	1	1	10	17	2	0
1	1	1	10	17	2	1
1	1	1	10	17	2	0
1	1	1	10	17	2	0
1	1	1	10	17	2	1
1	1	1	10	17	2	1
1	1	1	10	17	2	1
1	1	1	10	17	2	0
1	1	1	10	17	2	1
1	1	1	10	17	2	1
1	1	1	10	18	3	0
1	1	1	10	18	3	1
1	1	1	10	18	3	1
1	1	1	10	18	3	0
1	1	1	10	18	3	0
1	1	1	10	18	3	1
1	1	1	10	18	3	0
1	1	1	10	18	3	0
1	1	1	10	18	3	0
1	1	1	10	18	3	0
1	1	1	10	18	3	0
1	1	1	10	18	3	0
1	1	1	10	18	3	0
1	1	1	10	18	3	0
1	1	1	10	18	3	0
1	1	1	10	18	3	0
1	1	1	10	18	3	0
1	1	1	10	18	3	0
1	1	1	10	18	3	0
1	1	1	10	18	3	0
1	1	1	10	18	3	0
1	1	1	10	18	3	0
1	1	1	10	18	3	0
1	1	1	10	18	3	0
1	1	1	10	18	3	0
1	1	1	10	18	3	0
1	1	1	10	18	3	0
1	1	1	10	18	3	0
1	1	1	10	18	3	0
1	1	1	10	18	3	0
1	1	1	10	18	3	0
1	1	1	10	18	3	0
1	1	1	10	18	3	0
1	1	1	10	18	3	1
1	1	1	10	18	3	1
1	1	1	10	18	3	1
1	1	1	10	18	3	0
1	1	1	10	18	3	0
1	1	1	10	18	3	0
1	1	1	10	18	3	1
1	1	1	10	18	3	0
1	1	1	10	18	3	1
1	1	1	10	18	3	0
1	1	1	10	18	3	1
1	1	1	10	18	3	0
1	1	1	10	18	3	1
1	1	1	10	18	3	0
1	1	1	10	18	3	1
1	1	1	10	19	4	0
1	1	1	10	19	4	1
1	1	1	10	19	4	1
1	1	1	10	19	4	0
1	1	1	10	19	4	0
1	1	1	10	19	4	0
1	1	1	10	19	4	0
1	1	1	10	19	4	0
1	1	1	10	19	4	0
1	1	1	10	19	4	1
1	1	1	10	19	4	0
1	1	1	10	19	4	0
1	1	1	10	19	4	1
1	1	1	10	19	4	0
1	1	1	10	19	4	0
1	1	1	10	19	4	1
1	1	1	10	19	4	0
1	1	1	10	19	4	0
1	1	1	10	19	4	1
1	1	1	10	19	4	0
1	1	1	10	19	4	0
1	1	1	10	19	4	0
1	1	1	10	19	4	0
1	1	1	10	19	4	0
1	1	1	10	19	4	0
1	1	1	10	19	4	0
1	1	1	10	19	4	0
1	1	1	10	19	4	1
1	1	1	10	19	4	0
1	1	1	10	19	4	0
1	1	1	10	19	4	0
1	1	1	10	19	4	0
1	1	1	10	19	4	0
1	1	1	10	19	4	0
1	1	1	10	19	4	0
1	1	1	10	19	4	0
1	1	1	10	19	4	0
1	1	1	10	19	4	0
1	1	1	10	19	4	1
1	1	1	10	19	4	0
1	1	1	10	19	4	0
1	1	1	10	19	4	1
1	1	1	10	19	4	0
1	1	1	10	19	4	0
1	1	1	10	19	4	0
1	1	1	10	19	4	0
1	1	1	10	19	4	0
1	1	1	10	19	4	1
1	1	1	10	20	5	1
1	1	1	10	20	5	0
1	1	1	10	20	5	1
1	1	1	10	20	5	1
1	1	1	10	20	5	0
1	1	1	10	20	5	1
1	1	1	10	20	5	1
1	1	1	10	20	5	0
1	1	1	10	20	5	1
1	1	1	10	20	5	0
1	1	1	10	20	5	1
1	1	1	10	20	5	0
1	1	1	10	20	5	0
1	1	1	10	20	5	1
1	1	1	10	20	5	0
1	1	1	10	20	5	0
1	1	1	10	20	5	0
1	1	1	10	20	5	1
1	1	1	10	20	5	1
1	1	1	10	20	5	0
1	1	1	10	20	5	0
1	1	1	10	20	5	1
1	1	1	10	20	5	0
1	1	1	10	20	5	1
1	1	1	10	20	5	0
1	1	1	10	20	5	1
1	1	1	10	20	5	1
1	1	1	10	20	5	0
1	1	1	10	20	5	0
1	1	1	10	20	5	0
1	1	1	10	20	5	0
1	1	1	10	20	5	0
1	1	1	10	20	5	0
1	1	1	10	20	5	0
1	1	1	10	20	5	0
1	1	1	10	20	5	0
1	1	1	10	20	5	0
1	1	1	10	20	5	0
1	1	1	10	20	5	0
1	1	1	10	20	5	0
1	1	1	10	20	5	0
1	1	1	10	20	5	0
1	1	1	10	20	5	0
1	1	1	10	20	5	0
1	1	1	10	20	5	0
1	1	1	10	20	5	0
1	1	1	10	20	5	0
1	1	1	10	20	5	0
1	1	1	10	21	6	0
1	1	1	10	21	6	0
1	1	1	10	21	6	0
1	1	1	10	21	6	0
1	1	1	10	21	6	0
1	1	1	10	21	6	1
1	1	1	10	21	6	0
1	1	1	10	21	6	1
1	1	1	10	21	6	0
1	1	1	10	21	6	1
1	1	1	10	21	6	0
1	1	1	10	21	6	0
1	1	1	10	21	6	1
1	1	1	10	21	6	0
1	1	1	10	21	6	1
1	1	1	10	21	6	0
1	1	1	10	21	6	0
1	1	1	10	21	6	0
1	1	1	10	21	6	0
1	1	1	10	21	6	0
1	1	1	10	21	6	0
1	1	1	10	21	6	1
1	1	1	10	21	6	0
1	1	1	10	21	6	1
1	1	1	10	21	6	0
1	1	1	10	21	6	1
1	1	1	10	21	6	0
1	1	1	10	21	6	1
1	1	1	10	21	6	1
1	1	1	10	21	6	1
1	1	1	10	21	6	0
1	1	1	10	21	6	0
1	1	1	10	21	6	1
1	1	1	10	21	6	0
1	1	1	10	21	6	0
1	1	1	10	21	6	0
1	1	1	10	21	6	0
1	1	1	10	21	6	0
1	1	1	10	21	6	1
1	1	1	10	21	6	0
1	1	1	10	21	6	1
1	1	1	10	21	6	1
1	1	1	10	21	6	0
1	1	1	10	21	6	0
1	1	1	10	21	6	1
1	1	1	10	21	6	1
1	1	1	10	21	6	0
1	1	1	10	21	6	1
1	1	1	10	22	7	0
1	1	1	10	22	7	0
1	1	1	10	22	7	0
1	1	1	10	22	7	0
1	1	1	10	22	7	1
1	1	1	10	22	7	1
1	1	1	10	22	7	0
1	1	1	10	22	7	0
1	1	1	10	22	7	0
1	1	1	10	22	7	0
1	1	1	10	22	7	0
1	1	1	10	22	7	0
1	1	1	10	22	7	0
1	1	1	10	22	7	0
1	1	1	10	22	7	0
1	1	1	10	22	7	0
1	1	1	10	22	7	0
1	1	1	10	22	7	0
1	1	1	10	22	7	0
1	1	1	10	22	7	0
1	1	1	10	22	7	0
1	1	1	10	22	7	0
1	1	1	10	22	7	0
1	1	1	10	22	7	0
1	1	1	10	22	7	0
1	1	1	10	22	7	0
1	1	1	10	22	7	0
1	1	1	10	22	7	0
1	1	1	10	22	7	0
1	1	1	10	22	7	1
1	1	1	10	22	7	0
1	1	1	10	22	7	0
1	1	1	10	22	7	0
1	1	1	10	22	7	0
1	1	1	10	22	7	0
1	1	1	10	22	7	0
1	1	1	10	22	7	0
1	1	1	10	22	7	0
1	1	1	10	22	7	0
1	1	1	10	22	7	0
1	1	1	10	22	7	1
1	1	1	10	22	7	0
1	1	1	10	22	7	0
1	1	1	10	22	7	0
1	1	1	10	22	7	0
1	1	1	10	22	7	0
1	1	1	10	22	7	0
1	1	1	10	22	7	1
1	1	1	10	23	8	1
1	1	1	10	23	8	1
1	1	1	10	23	8	0
1	1	1	10	23	8	1
1	1	1	10	23	8	1
1	1	1	10	23	8	0
1	1	1	10	23	8	1
1	1	1	10	23	8	0
1	1	1	10	23	8	0
1	1	1	10	23	8	0
1	1	1	10	23	8	1
1	1	1	10	23	8	0
1	1	1	10	23	8	0
1	1	1	10	23	8	0
1	1	1	10	23	8	1
1	1	1	10	23	8	0
1	1	1	10	23	8	0
1	1	1	10	23	8	0
1	1	1	10	23	8	0
1	1	1	10	23	8	0
1	1	1	10	23	8	0
1	1	1	10	23	8	0
1	1	1	10	23	8	1
1	1	1	10	23	8	0
1	1	1	10	23	8	0
1	1	1	10	23	8	0
1	1	1	10	23	8	0
1	1	1	10	23	8	0
1	1	1	10	23	8	0
1	1	1	10	23	8	0
1	1	1	10	23	8	0
1	1	1	10	23	8	0
1	1	1	10	23	8	0
1	1	1	10	23	8	0
1	1	1	10	23	8	0
1	1	1	10	23	8	0
1	1	1	10	23	8	0
1	1	1	10	23	8	0
1	1	1	10	23	8	0
1	1	1	10	23	8	0
1	1	1	10	23	8	1
1	1	1	10	23	8	0
1	1	1	10	23	8	0
1	1	1	10	23	8	1
1	1	1	10	23	8	1
1	1	1	10	23	8	1
1	1	1	10	23	8	1
1	1	1	10	23	8	0
1	1	1	10	24	9	1
1	1	1	10	24	9	0
1	1	1	10	24	9	1
1	1	1	10	24	9	1
1	1	1	10	24	9	0
1	1	1	10	24	9	1
1	1	1	10	24	9	0
1	1	1	10	24	9	1
1	1	1	10	24	9	0
1	1	1	10	24	9	1
1	1	1	10	24	9	1
1	1	1	10	24	9	1
1	1	1	10	24	9	0
1	1	1	10	24	9	1
1	1	1	10	24	9	0
1	1	1	10	24	9	1
1	1	1	10	24	9	1
1	1	1	10	24	9	1
1	1	1	10	24	9	1
1	1	1	10	24	9	1
1	1	1	10	24	9	0
1	1	1	10	24	9	0
1	1	1	10	24	9	1
1	1	1	10	24	9	0
1	1	1	10	24	9	1
1	1	1	10	24	9	0
1	1	1	10	24	9	1
1	1	1	10	24	9	0
1	1	1	10	24	9	0
1	1	1	10	24	9	0
1	1	1	10	24	9	1
1	1	1	10	24	9	0
1	1	1	10	24	9	1
1	1	1	10	24	9	0
1	1	1	10	24	9	1
1	1	1	10	24	9	0
1	1	1	10	24	9	1
1	1	1	10	24	9	0
1	1	1	10	24	9	1
1	1	1	10	24	9	0
1	1	1	10	24	9	1
1	1	1	10	24	9	1
1	1	1	10	24	9	0
1	1	1	10	24	9	1
1	1	1	10	24	9	0
1	1	1	10	24	9	1
1	1	1	10	24	9	0
1	1	1	10	24	9	0
1	1	1	10	25	10	1
1	1	1	10	25	10	0
1	1	1	10	25	10	1
1	1	1	10	25	10	1
1	1	1	10	25	10	1
1	1	1	10	25	10	0
1	1	1	10	25	10	0
1	1	1	10	25	10	1
1	1	1	10	25	10	0
1	1	1	10	25	10	1
1	1	1	10	25	10	0
1	1	1	10	25	10	0
1	1	1	10	25	10	1
1	1	1	10	25	10	1
1	1	1	10	25	10	1
1	1	1	10	25	10	1
1	1	1	10	25	10	0
1	1	1	10	25	10	0
1	1	1	10	25	10	1
1	1	1	10	25	10	1
1	1	1	10	25	10	0
1	1	1	10	25	10	1
1	1	1	10	25	10	0
1	1	1	10	25	10	0
1	1	1	10	25	10	1
1	1	1	10	25	10	1
1	1	1	10	25	10	0
1	1	1	10	25	10	0
1	1	1	10	25	10	0
1	1	1	10	25	10	0
1	1	1	10	25	10	0
1	1	1	10	25	10	1
1	1	1	10	25	10	1
1	1	1	10	25	10	0
1	1	1	10	25	10	0
1	1	1	10	25	10	0
1	1	1	10	25	10	0
1	1	1	10	25	10	0
1	1	1	10	25	10	0
1	1	1	10	25	10	0
1	1	1	10	25	10	0
1	1	1	10	25	10	0
1	1	1	10	25	10	0
1	1	1	10	25	10	0
1	1	1	10	25	10	0
1	1	1	10	25	10	0
1	1	1	10	25	10	0
1	1	1	10	25	10	0
1	1	1	10	26	11	0
1	1	1	10	26	11	1
1	1	1	10	26	11	0
1	1	1	10	26	11	1
1	1	1	10	26	11	1
1	1	1	10	26	11	1
1	1	1	10	26	11	0
1	1	1	10	26	11	0
1	1	1	10	26	11	0
1	1	1	10	26	11	1
1	1	1	10	26	11	0
1	1	1	10	26	11	0
1	1	1	10	26	11	0
1	1	1	10	26	11	0
1	1	1	10	26	11	0
1	1	1	10	26	11	0
1	1	1	10	26	11	0
1	1	1	10	26	11	0
1	1	1	10	26	11	0
1	1	1	10	26	11	1
1	1	1	10	26	11	0
1	1	1	10	26	11	0
1	1	1	10	26	11	0
1	1	1	10	26	11	0
1	1	1	10	26	11	0
1	1	1	10	26	11	0
1	1	1	10	26	11	1
1	1	1	10	26	11	0
1	1	1	10	26	11	1
1	1	1	10	26	11	0
1	1	1	10	26	11	1
1	1	1	10	26	11	0
1	1	1	10	26	11	0
1	1	1	10	26	11	1
1	1	1	10	26	11	0
1	1	1	10	26	11	0
1	1	1	10	26	11	0
1	1	1	10	26	11	0
1	1	1	10	26	11	0
1	1	1	10	26	11	0
1	1	1	10	26	11	0
1	1	1	10	26	11	1
1	1	1	10	26	11	0
1	1	1	10	26	11	0
1	1	1	10	26	11	0
1	1	1	10	26	11	1
1	1	1	10	26	11	0
1	1	1	10	26	11	0
1	1	1	10	27	12	0
1	1	1	10	27	12	1
1	1	1	10	27	12	0
1	1	1	10	27	12	0
1	1	1	10	27	12	1
1	1	1	10	27	12	0
1	1	1	10	27	12	1
1	1	1	10	27	12	0
1	1	1	10	27	12	1
1	1	1	10	27	12	0
1	1	1	10	27	12	1
1	1	1	10	27	12	0
1	1	1	10	27	12	0
1	1	1	10	27	12	0
1	1	1	10	27	12	0
1	1	1	10	27	12	0
1	1	1	10	27	12	0
1	1	1	10	27	12	0
1	1	1	10	27	12	0
1	1	1	10	27	12	0
1	1	1	10	27	12	0
1	1	1	10	27	12	0
1	1	1	10	27	12	0
1	1	1	10	27	12	0
1	1	1	10	27	12	1
1	1	1	10	27	12	0
1	1	1	10	27	12	1
1	1	1	10	27	12	0
1	1	1	10	27	12	0
1	1	1	10	27	12	1
1	1	1	10	27	12	0
1	1	1	10	27	12	0
1	1	1	10	27	12	0
1	1	1	10	27	12	1
1	1	1	10	27	12	0
1	1	1	10	27	12	1
1	1	1	10	27	12	0
1	1	1	10	27	12	1
1	1	1	10	27	12	1
1	1	1	10	27	12	1
1	1	1	10	27	12	1
1	1	1	10	27	12	0
1	1	1	10	27	12	0
1	1	1	10	27	12	1
1	1	1	10	27	12	0
1	1	1	10	27	12	0
1	1	1	10	27	12	0
1	1	1	10	27	12	0
1	1	1	10	28	13	0
1	1	1	10	28	13	1
1	1	1	10	28	13	1
1	1	1	10	28	13	1
1	1	1	10	28	13	1
1	1	1	10	28	13	1
1	1	1	10	28	13	0
1	1	1	10	28	13	1
1	1	1	10	28	13	1
1	1	1	10	28	13	0
1	1	1	10	28	13	1
1	1	1	10	28	13	0
1	1	1	10	28	13	0
1	1	1	10	28	13	0
1	1	1	10	28	13	1
1	1	1	10	28	13	1
1	1	1	10	28	13	1
1	1	1	10	28	13	0
1	1	1	10	28	13	0
1	1	1	10	28	13	1
1	1	1	10	28	13	0
1	1	1	10	28	13	0
1	1	1	10	28	13	1
1	1	1	10	28	13	0
1	1	1	10	28	13	0
1	1	1	10	28	13	0
1	1	1	10	28	13	0
1	1	1	10	28	13	0
1	1	1	10	28	13	1
1	1	1	10	28	13	0
1	1	1	10	28	13	0
1	1	1	10	28	13	1
1	1	1	10	28	13	0
1	1	1	10	28	13	0
1	1	1	10	28	13	0
1	1	1	10	28	13	1
1	1	1	10	28	13	0
1	1	1	10	28	13	0
1	1	1	10	28	13	0
1	1	1	10	28	13	1
1	1	1	10	28	13	0
1	1	1	10	28	13	1
1	1	1	10	28	13	1
1	1	1	10	28	13	0
1	1	1	10	28	13	0
1	1	1	10	28	13	0
1	1	1	10	28	13	0
1	1	1	10	28	13	1
1	1	1	10	29	14	0
1	1	1	10	29	14	1
1	1	1	10	29	14	0
1	1	1	10	29	14	1
1	1	1	10	29	14	0
1	1	1	10	29	14	1
1	1	1	10	29	14	0
1	1	1	10	29	14	1
1	1	1	10	29	14	0
1	1	1	10	29	14	0
1	1	1	10	29	14	0
1	1	1	10	29	14	0
1	1	1	10	29	14	1
1	1	1	10	29	14	0
1	1	1	10	29	14	0
1	1	1	10	29	14	0
1	1	1	10	29	14	0
1	1	1	10	29	14	0
1	1	1	10	29	14	0
1	1	1	10	29	14	0
1	1	1	10	29	14	0
1	1	1	10	29	14	1
1	1	1	10	29	14	0
1	1	1	10	29	14	1
1	1	1	10	29	14	0
1	1	1	10	29	14	0
1	1	1	10	29	14	0
1	1	1	10	29	14	0
1	1	1	10	29	14	1
1	1	1	10	29	14	0
1	1	1	10	29	14	1
1	1	1	10	29	14	0
1	1	1	10	29	14	0
1	1	1	10	29	14	0
1	1	1	10	29	14	0
1	1	1	10	29	14	0
1	1	1	10	29	14	1
1	1	1	10	29	14	0
1	1	1	10	29	14	1
1	1	1	10	29	14	0
1	1	1	10	29	14	0
1	1	1	10	29	14	0
1	1	1	10	29	14	0
1	1	1	10	29	14	0
1	1	1	10	29	14	1
1	1	1	10	29	14	0
1	1	1	10	29	14	0
1	1	1	10	29	14	0
1	1	1	10	30	15	1
1	1	1	10	30	15	1
1	1	1	10	30	15	1
1	1	1	10	30	15	1
1	1	1	10	30	15	1
1	1	1	10	30	15	1
1	1	1	10	30	15	1
1	1	1	10	30	15	1
1	1	1	10	30	15	1
1	1	1	10	30	15	0
1	1	1	10	30	15	1
1	1	1	10	30	15	0
1	1	1	10	30	15	1
1	1	1	10	30	15	0
1	1	1	10	30	15	0
1	1	1	10	30	15	1
1	1	1	10	30	15	1
1	1	1	10	30	15	0
1	1	1	10	30	15	0
1	1	1	10	30	15	1
1	1	1	10	30	15	0
1	1	1	10	30	15	0
1	1	1	10	30	15	0
1	1	1	10	30	15	1
1	1	1	10	30	15	0
1	1	1	10	30	15	0
1	1	1	10	30	15	1
1	1	1	10	30	15	0
1	1	1	10	30	15	0
1	1	1	10	30	15	0
1	1	1	10	30	15	0
1	1	1	10	30	15	0
1	1	1	10	30	15	0
1	1	1	10	30	15	0
1	1	1	10	30	15	0
1	1	1	10	30	15	0
1	1	1	10	30	15	0
1	1	1	10	30	15	0
1	1	1	10	30	15	0
1	1	1	10	30	15	0
1	1	1	10	30	15	0
1	1	1	10	30	15	0
1	1	1	10	30	15	0
1	1	1	10	30	15	0
1	1	1	10	30	15	0
1	1	1	10	30	15	0
1	1	1	10	30	15	0
1	1	1	10	30	15	0
1	1	1	10	31	16	0
1	1	1	10	31	16	1
1	1	1	10	31	16	1
1	1	1	10	31	16	1
1	1	1	10	31	16	1
1	1	1	10	31	16	1
1	1	1	10	31	16	1
1	1	1	10	31	16	1
1	1	1	10	31	16	1
1	1	1	10	31	16	1
1	1	1	10	31	16	0
1	1	1	10	31	16	1
1	1	1	10	31	16	1
1	1	1	10	31	16	0
1	1	1	10	31	16	0
1	1	1	10	31	16	0
1	1	1	10	31	16	0
1	1	1	10	31	16	1
1	1	1	10	31	16	1
1	1	1	10	31	16	0
1	1	1	10	31	16	0
1	1	1	10	31	16	0
1	1	1	10	31	16	0
1	1	1	10	31	16	1
1	1	1	10	31	16	0
1	1	1	10	31	16	0
1	1	1	10	31	16	0
1	1	1	10	31	16	0
1	1	1	10	31	16	0
1	1	1	10	31	16	0
1	1	1	10	31	16	0
1	1	1	10	31	16	0
1	1	1	10	31	16	0
1	1	1	10	31	16	1
1	1	1	10	31	16	0
1	1	1	10	31	16	0
1	1	1	10	31	16	0
1	1	1	10	31	16	0
1	1	1	10	31	16	1
1	1	1	10	31	16	0
1	1	1	10	31	16	1
1	1	1	10	31	16	0
1	1	1	10	31	16	0
1	1	1	10	31	16	0
1	1	1	10	31	16	0
1	1	1	10	31	16	0
1	1	1	10	31	16	0
1	1	1	10	31	16	0
1	1	1	10	32	17	0
1	1	1	10	32	17	0
1	1	1	10	32	17	0
1	1	1	10	32	17	0
1	1	1	10	32	17	0
1	1	1	10	32	17	0
1	1	1	10	32	17	0
1	1	1	10	32	17	1
1	1	1	10	32	17	0
1	1	1	10	32	17	0
1	1	1	10	32	17	0
1	1	1	10	32	17	0
1	1	1	10	32	17	0
1	1	1	10	32	17	0
1	1	1	10	32	17	0
1	1	1	10	32	17	0
1	1	1	10	32	17	0
1	1	1	10	32	17	0
1	1	1	10	32	17	0
1	1	1	10	32	17	0
1	1	1	10	32	17	0
1	1	1	10	32	17	0
1	1	1	10	32	17	1
1	1	1	10	32	17	0
1	1	1	10	32	17	1
1	1	1	10	32	17	0
1	1	1	10	32	17	0
1	1	1	10	32	17	1
1	1	1	10	32	17	0
1	1	1	10	32	17	0
1	1	1	10	32	17	0
1	1	1	10	32	17	0
1	1	1	10	32	17	0
1	1	1	10	32	17	0
1	1	1	10	32	17	0
1	1	1	10	32	17	1
1	1	1	10	32	17	0
1	1	1	10	32	17	1
1	1	1	10	32	17	0
1	1	1	10	32	17	0
1	1	1	10	32	17	0
1	1	1	10	32	17	0
1	1	1	10	32	17	1
1	1	1	10	32	17	0
1	1	1	10	32	17	0
1	1	1	10	32	17	1
1	1	1	10	32	17	0
1	1	1	10	32	17	0
1	1	1	10	33	18	1
1	1	1	10	33	18	1
1	1	1	10	33	18	1
1	1	1	10	33	18	1
1	1	1	10	33	18	0
1	1	1	10	33	18	1
1	1	1	10	33	18	0
1	1	1	10	33	18	1
1	1	1	10	33	18	0
1	1	1	10	33	18	0
1	1	1	10	33	18	1
1	1	1	10	33	18	0
1	1	1	10	33	18	1
1	1	1	10	33	18	0
1	1	1	10	33	18	1
1	1	1	10	33	18	0
1	1	1	10	33	18	0
1	1	1	10	33	18	0
1	1	1	10	33	18	1
1	1	1	10	33	18	0
1	1	1	10	33	18	0
1	1	1	10	33	18	0
1	1	1	10	33	18	0
1	1	1	10	33	18	0
1	1	1	10	33	18	0
1	1	1	10	33	18	0
1	1	1	10	33	18	0
1	1	1	10	33	18	0
1	1	1	10	33	18	0
1	1	1	10	33	18	1
1	1	1	10	33	18	0
1	1	1	10	33	18	0
1	1	1	10	33	18	0
1	1	1	10	33	18	0
1	1	1	10	33	18	0
1	1	1	10	33	18	0
1	1	1	10	33	18	0
1	1	1	10	33	18	0
1	1	1	10	33	18	0
1	1	1	10	33	18	0
1	1	1	10	33	18	1
1	1	1	10	33	18	0
1	1	1	10	33	18	0
1	1	1	10	33	18	0
1	1	1	10	33	18	0
1	1	1	10	33	18	0
1	1	1	10	33	18	0
1	1	1	10	33	18	0
1	1	1	10	34	19	1
1	1	1	10	34	19	1
1	1	1	10	34	19	0
1	1	1	10	34	19	0
1	1	1	10	34	19	0
1	1	1	10	34	19	0
1	1	1	10	34	19	0
1	1	1	10	34	19	0
1	1	1	10	34	19	0
1	1	1	10	34	19	0
1	1	1	10	34	19	0
1	1	1	10	34	19	0
1	1	1	10	34	19	1
1	1	1	10	34	19	0
1	1	1	10	34	19	0
1	1	1	10	34	19	0
1	1	1	10	34	19	0
1	1	1	10	34	19	0
1	1	1	10	34	19	0
1	1	1	10	34	19	0
1	1	1	10	34	19	0
1	1	1	10	34	19	0
1	1	1	10	34	19	0
1	1	1	10	34	19	0
1	1	1	10	34	19	0
1	1	1	10	34	19	0
1	1	1	10	34	19	0
1	1	1	10	34	19	0
1	1	1	10	34	19	1
1	1	1	10	34	19	0
1	1	1	10	34	19	0
1	1	1	10	34	19	0
1	1	1	10	34	19	0
1	1	1	10	34	19	0
1	1	1	10	34	19	0
1	1	1	10	34	19	0
1	1	1	10	34	19	0
1	1	1	10	34	19	0
1	1	1	10	34	19	0
1	1	1	10	34	19	1
1	1	1	10	34	19	0
1	1	1	10	34	19	0
1	1	1	10	34	19	1
1	1	1	10	34	19	0
1	1	1	10	34	19	0
1	1	1	10	34	19	0
1	1	1	10	34	19	0
1	1	1	10	34	19	0
1	1	1	10	35	20	1
1	1	1	10	35	20	0
1	1	1	10	35	20	1
1	1	1	10	35	20	0
1	1	1	10	35	20	0
1	1	1	10	35	20	0
1	1	1	10	35	20	0
1	1	1	10	35	20	1
1	1	1	10	35	20	0
1	1	1	10	35	20	1
1	1	1	10	35	20	0
1	1	1	10	35	20	0
1	1	1	10	35	20	0
1	1	1	10	35	20	1
1	1	1	10	35	20	0
1	1	1	10	35	20	0
1	1	1	10	35	20	0
1	1	1	10	35	20	1
1	1	1	10	35	20	0
1	1	1	10	35	20	0
1	1	1	10	35	20	0
1	1	1	10	35	20	0
1	1	1	10	35	20	0
1	1	1	10	35	20	0
1	1	1	10	35	20	0
1	1	1	10	35	20	0
1	1	1	10	35	20	0
1	1	1	10	35	20	0
1	1	1	10	35	20	1
1	1	1	10	35	20	1
1	1	1	10	35	20	0
1	1	1	10	35	20	0
1	1	1	10	35	20	0
1	1	1	10	35	20	0
1	1	1	10	35	20	0
1	1	1	10	35	20	0
1	1	1	10	35	20	0
1	1	1	10	35	20	0
1	1	1	10	35	20	0
1	1	1	10	35	20	1
1	1	1	10	35	20	0
1	1	1	10	35	20	0
1	1	1	10	35	20	0
1	1	1	10	35	20	0
1	1	1	10	35	20	0
1	1	1	10	35	20	1
1	1	1	10	35	20	1
1	1	1	10	35	20	1
1	1	1	10	36	21	1
1	1	1	10	36	21	1
1	1	1	10	36	21	1
1	1	1	10	36	21	1
1	1	1	10	36	21	1
1	1	1	10	36	21	1
1	1	1	10	36	21	1
1	1	1	10	36	21	1
1	1	1	10	36	21	0
1	1	1	10	36	21	1
1	1	1	10	36	21	1
1	1	1	10	36	21	0
1	1	1	10	36	21	1
1	1	1	10	36	21	0
1	1	1	10	36	21	1
1	1	1	10	36	21	1
1	1	1	10	36	21	0
1	1	1	10	36	21	1
1	1	1	10	36	21	0
1	1	1	10	36	21	0
1	1	1	10	36	21	0
1	1	1	10	36	21	0
1	1	1	10	36	21	1
1	1	1	10	36	21	0
1	1	1	10	36	21	0
1	1	1	10	36	21	0
1	1	1	10	36	21	0
1	1	1	10	36	21	0
1	1	1	10	36	21	1
1	1	1	10	36	21	0
1	1	1	10	36	21	0
1	1	1	10	36	21	0
1	1	1	10	36	21	1
1	1	1	10	36	21	1
1	1	1	10	36	21	0
1	1	1	10	36	21	0
1	1	1	10	36	21	0
1	1	1	10	36	21	0
1	1	1	10	36	21	0
1	1	1	10	36	21	0
1	1	1	10	36	21	1
1	1	1	10	36	21	0
1	1	1	10	36	21	0
1	1	1	10	36	21	0
1	1	1	10	36	21	0
1	1	1	10	36	21	0
1	1	1	10	36	21	0
1	1	1	10	36	21	0
1	1	1	10	37	22	0
1	1	1	10	37	22	0
1	1	1	10	37	22	1
1	1	1	10	37	22	1
1	1	1	10	37	22	0
1	1	1	10	37	22	1
1	1	1	10	37	22	1
1	1	1	10	37	22	0
1	1	1	10	37	22	1
1	1	1	10	37	22	0
1	1	1	10	37	22	0
1	1	1	10	37	22	0
1	1	1	10	37	22	1
1	1	1	10	37	22	0
1	1	1	10	37	22	0
1	1	1	10	37	22	1
1	1	1	10	37	22	0
1	1	1	10	37	22	0
1	1	1	10	37	22	0
1	1	1	10	37	22	0
1	1	1	10	37	22	1
1	1	1	10	37	22	0
1	1	1	10	37	22	0
1	1	1	10	37	22	0
1	1	1	10	37	22	0
1	1	1	10	37	22	0
1	1	1	10	37	22	0
1	1	1	10	37	22	1
1	1	1	10	37	22	0
1	1	1	10	37	22	0
1	1	1	10	37	22	0
1	1	1	10	37	22	0
1	1	1	10	37	22	0
1	1	1	10	37	22	0
1	1	1	10	37	22	0
1	1	1	10	37	22	0
1	1	1	10	37	22	0
1	1	1	10	37	22	0
1	1	1	10	37	22	0
1	1	1	10	37	22	1
1	1	1	10	37	22	0
1	1	1	10	37	22	0
1	1	1	10	37	22	1
1	1	1	10	37	22	0
1	1	1	10	37	22	1
1	1	1	10	37	22	0
1	1	1	10	37	22	0
1	1	1	10	37	22	0
1	1	1	10	38	23	1
1	1	1	10	38	23	1
1	1	1	10	38	23	1
1	1	1	10	38	23	0
1	1	1	10	38	23	1
1	1	1	10	38	23	0
1	1	1	10	38	23	1
1	1	1	10	38	23	1
1	1	1	10	38	23	0
1	1	1	10	38	23	1
1	1	1	10	38	23	1
1	1	1	10	38	23	0
1	1	1	10	38	23	1
1	1	1	10	38	23	1
1	1	1	10	38	23	1
1	1	1	10	38	23	1
1	1	1	10	38	23	1
1	1	1	10	38	23	0
1	1	1	10	38	23	0
1	1	1	10	38	23	1
1	1	1	10	38	23	1
1	1	1	10	38	23	0
1	1	1	10	38	23	1
1	1	1	10	38	23	0
1	1	1	10	38	23	0
1	1	1	10	38	23	0
1	1	1	10	38	23	0
1	1	1	10	38	23	0
1	1	1	10	38	23	1
1	1	1	10	38	23	0
1	1	1	10	38	23	0
1	1	1	10	38	23	0
1	1	1	10	38	23	0
1	1	1	10	38	23	0
1	1	1	10	38	23	0
1	1	1	10	38	23	1
1	1	1	10	38	23	0
1	1	1	10	38	23	0
1	1	1	10	38	23	1
1	1	1	10	38	23	0
1	1	1	10	38	23	1
1	1	1	10	38	23	0
1	1	1	10	38	23	1
1	1	1	10	38	23	0
1	1	1	10	38	23	0
1	1	1	10	38	23	0
1	1	1	10	38	23	1
1	1	1	10	38	23	0
1	1	1	10	39	24	0
1	1	1	10	39	24	1
1	1	1	10	39	24	1
1	1	1	10	39	24	1
1	1	1	10	39	24	1
1	1	1	10	39	24	1
1	1	1	10	39	24	1
1	1	1	10	39	24	1
1	1	1	10	39	24	1
1	1	1	10	39	24	1
1	1	1	10	39	24	0
1	1	1	10	39	24	1
1	1	1	10	39	24	0
1	1	1	10	39	24	0
1	1	1	10	39	24	0
1	1	1	10	39	24	0
1	1	1	10	39	24	0
1	1	1	10	39	24	0
1	1	1	10	39	24	1
1	1	1	10	39	24	0
1	1	1	10	39	24	0
1	1	1	10	39	24	1
1	1	1	10	39	24	0
1	1	1	10	39	24	0
1	1	1	10	39	24	0
1	1	1	10	39	24	0
1	1	1	10	39	24	0
1	1	1	10	39	24	1
1	1	1	10	39	24	0
1	1	1	10	39	24	1
1	1	1	10	39	24	1
1	1	1	10	39	24	0
1	1	1	10	39	24	0
1	1	1	10	39	24	1
1	1	1	10	39	24	1
1	1	1	10	39	24	0
1	1	1	10	39	24	1
1	1	1	10	39	24	0
1	1	1	10	39	24	1
1	1	1	10	39	24	0
1	1	1	10	39	24	0
1	1	1	10	39	24	1
1	1	1	10	39	24	0
1	1	1	10	39	24	0
1	1	1	10	39	24	1
1	1	1	10	39	24	0
1	1	1	10	39	24	0
1	1	1	10	39	24	0
1	1	1	10	40	25	1
1	1	1	10	40	25	0
1	1	1	10	40	25	1
1	1	1	10	40	25	1
1	1	1	10	40	25	0
1	1	1	10	40	25	1
1	1	1	10	40	25	1
1	1	1	10	40	25	1
1	1	1	10	40	25	0
1	1	1	10	40	25	1
1	1	1	10	40	25	0
1	1	1	10	40	25	0
1	1	1	10	40	25	0
1	1	1	10	40	25	0
1	1	1	10	40	25	0
1	1	1	10	40	25	0
1	1	1	10	40	25	0
1	1	1	10	40	25	0
1	1	1	10	40	25	0
1	1	1	10	40	25	0
1	1	1	10	40	25	0
1	1	1	10	40	25	0
1	1	1	10	40	25	0
1	1	1	10	40	25	0
1	1	1	10	40	25	0
1	1	1	10	40	25	0
1	1	1	10	40	25	0
1	1	1	10	40	25	0
1	1	1	10	40	25	1
1	1	1	10	40	25	0
1	1	1	10	40	25	0
1	1	1	10	40	25	0
1	1	1	10	40	25	0
1	1	1	10	40	25	1
1	1	1	10	40	25	0
1	1	1	10	40	25	0
1	1	1	10	40	25	0
1	1	1	10	40	25	0
1	1	1	10	40	25	0
1	1	1	10	40	25	0
1	1	1	10	40	25	0
1	1	1	10	40	25	1
1	1	1	10	40	25	0
1	1	1	10	40	25	0
1	1	1	10	40	25	0
1	1	1	10	40	25	1
1	1	1	10	40	25	0
1	1	1	10	40	25	1
1	1	1	10	41	26	1
1	1	1	10	41	26	1
1	1	1	10	41	26	1
1	1	1	10	41	26	1
1	1	1	10	41	26	1
1	1	1	10	41	26	1
1	1	1	10	41	26	1
1	1	1	10	41	26	0
1	1	1	10	41	26	1
1	1	1	10	41	26	1
1	1	1	10	41	26	0
1	1	1	10	41	26	0
1	1	1	10	41	26	1
1	1	1	10	41	26	1
1	1	1	10	41	26	0
1	1	1	10	41	26	0
1	1	1	10	41	26	1
1	1	1	10	41	26	1
1	1	1	10	41	26	1
1	1	1	10	41	26	0
1	1	1	10	41	26	0
1	1	1	10	41	26	0
1	1	1	10	41	26	0
1	1	1	10	41	26	1
1	1	1	10	41	26	1
1	1	1	10	41	26	1
1	1	1	10	41	26	1
1	1	1	10	41	26	0
1	1	1	10	41	26	1
1	1	1	10	41	26	0
1	1	1	10	41	26	0
1	1	1	10	41	26	1
1	1	1	10	41	26	0
1	1	1	10	41	26	1
1	1	1	10	41	26	1
1	1	1	10	41	26	0
1	1	1	10	41	26	1
1	1	1	10	41	26	0
1	1	1	10	41	26	0
1	1	1	10	41	26	1
1	1	1	10	41	26	0
1	1	1	10	41	26	0
1	1	1	10	41	26	0
1	1	1	10	41	26	0
1	1	1	10	41	26	0
1	1	1	10	41	26	0
1	1	1	10	41	26	0
1	1	1	10	41	26	0
1	1	1	10	42	27	1
1	1	1	10	42	27	1
1	1	1	10	42	27	0
1	1	1	10	42	27	1
1	1	1	10	42	27	1
1	1	1	10	42	27	1
1	1	1	10	42	27	1
1	1	1	10	42	27	0
1	1	1	10	42	27	1
1	1	1	10	42	27	1
1	1	1	10	42	27	1
1	1	1	10	42	27	1
1	1	1	10	42	27	1
1	1	1	10	42	27	0
1	1	1	10	42	27	1
1	1	1	10	42	27	0
1	1	1	10	42	27	0
1	1	1	10	42	27	0
1	1	1	10	42	27	0
1	1	1	10	42	27	0
1	1	1	10	42	27	0
1	1	1	10	42	27	1
1	1	1	10	42	27	0
1	1	1	10	42	27	0
1	1	1	10	42	27	1
1	1	1	10	42	27	0
1	1	1	10	42	27	1
1	1	1	10	42	27	0
1	1	1	10	42	27	0
1	1	1	10	42	27	0
1	1	1	10	42	27	0
[truncated: 90,734 more rows]
