# Supplementary material for: Diet-induced impulsivity: Effects of a high-fat and a high-sugar diet on impulsive choice in rats
Source: PLoS One. 2017 Jun 29;12(6):e0180510. doi: 10.1371/journal.pone.0180510 (PMC5491254; doi:10.1371/journal.pone.0180510)
Supplement: S2 Text — (XLSX) [file pone.0180510.s002.xlsx]

## Sheet: Weight Data
Subject	Group	Age	Weight	OnOff	AgeC
1	C_Chow	125	374	On	-96.3421
2	A_Fat	125	374	On	-96.3421
3	B_Sugar	125	391	On	-96.3421
4	C_Chow	125	357	On	-96.3421
5	B_Sugar	125	405	On	-96.3421
6	C_Chow	125	463	On	-96.3421
7	A_Fat	125	384	On	-96.3421
8	B_Sugar	125	409	On	-96.3421
9	C_Chow	125	347	On	-96.3421
10	B_Sugar	125	393	On	-96.3421
11	C_Chow	125	395	On	-96.3421
12	A_Fat	125	396	On	-96.3421
14	C_Chow	125	409	On	-96.3421
15	B_Sugar	125	400	On	-96.3421
16	A_Fat	125	366	On	-96.3421
17	A_Fat	125	399	On	-96.3421
18	C_Chow	125	421	On	-96.3421
19	B_Sugar	125	394	On	-96.3421
20	A_Fat	125	402	On	-96.3421
21	A_Fat	125	426	On	-96.3421
22	C_Chow	125	386	On	-96.3421
23	B_Sugar	125	368	On	-96.3421
24	A_Fat	125	398	On	-96.3421
1	C_Chow	126	377	On	-95.3421
2	A_Fat	126	373	On	-95.3421
3	B_Sugar	126	393	On	-95.3421
4	C_Chow	126	354	On	-95.3421
5	B_Sugar	126	404	On	-95.3421
6	C_Chow	126	468	On	-95.3421
7	A_Fat	126	382	On	-95.3421
8	B_Sugar	126	407	On	-95.3421
9	C_Chow	126	351	On	-95.3421
10	B_Sugar	126	391	On	-95.3421
11	C_Chow	126	390	On	-95.3421
12	A_Fat	126	398	On	-95.3421
14	C_Chow	126	405	On	-95.3421
15	B_Sugar	126	404	On	-95.3421
16	A_Fat	126	367	On	-95.3421
17	A_Fat	126	399	On	-95.3421
18	C_Chow	126	417	On	-95.3421
19	B_Sugar	126	394	On	-95.3421
20	A_Fat	126	399	On	-95.3421
21	A_Fat	126	422	On	-95.3421
22	C_Chow	126	388	On	-95.3421
23	B_Sugar	126	367	On	-95.3421
24	A_Fat	126	395	On	-95.3421
1	C_Chow	127	373	On	-94.3421
2	A_Fat	127	370	On	-94.3421
3	B_Sugar	127	393	On	-94.3421
4	C_Chow	127	356	On	-94.3421
5	B_Sugar	127	408	On	-94.3421
6	C_Chow	127	466	On	-94.3421
7	A_Fat	127	386	On	-94.3421
8	B_Sugar	127	413	On	-94.3421
9	C_Chow	127	351	On	-94.3421
10	B_Sugar	127	392	On	-94.3421
11	C_Chow	127	391	On	-94.3421
12	A_Fat	127	402	On	-94.3421
14	C_Chow	127	403	On	-94.3421
15	B_Sugar	127	403	On	-94.3421
16	A_Fat	127	367	On	-94.3421
17	A_Fat	127	402	On	-94.3421
18	C_Chow	127	416	On	-94.3421
19	B_Sugar	127	399	On	-94.3421
20	A_Fat	127	400	On	-94.3421
21	A_Fat	127	428	On	-94.3421
22	C_Chow	127	390	On	-94.3421
23	B_Sugar	127	366	On	-94.3421
24	A_Fat	127	393	On	-94.3421
1	C_Chow	128	375	On	-93.3421
2	A_Fat	128	369	On	-93.3421
3	B_Sugar	128	391	On	-93.3421
4	C_Chow	128	358	On	-93.3421
5	B_Sugar	128	405	On	-93.3421
6	C_Chow	128	465	On	-93.3421
7	A_Fat	128	383	On	-93.3421
8	B_Sugar	128	410	On	-93.3421
9	C_Chow	128	349	On	-93.3421
10	B_Sugar	128	388	On	-93.3421
11	C_Chow	128	390	On	-93.3421
12	A_Fat	128	402	On	-93.3421
14	C_Chow	128	406	On	-93.3421
15	B_Sugar	128	403	On	-93.3421
16	A_Fat	128	365	On	-93.3421
17	A_Fat	128	398	On	-93.3421
18	C_Chow	128	420	On	-93.3421
19	B_Sugar	128	392	On	-93.3421
20	A_Fat	128	394	On	-93.3421
21	A_Fat	128	425	On	-93.3421
22	C_Chow	128	389	On	-93.3421
23	B_Sugar	128	367	On	-93.3421
24	A_Fat	128	390	On	-93.3421
1	C_Chow	129	377	On	-92.3421
2	A_Fat	129	369	On	-92.3421
3	B_Sugar	129	392	On	-92.3421
4	C_Chow	129	358	On	-92.3421
5	B_Sugar	129	402	On	-92.3421
6	C_Chow	129	465	On	-92.3421
7	A_Fat	129	379	On	-92.3421
8	B_Sugar	129	406	On	-92.3421
9	C_Chow	129	353	On	-92.3421
10	B_Sugar	129	386	On	-92.3421
11	C_Chow	129	393	On	-92.3421
12	A_Fat	129	398	On	-92.3421
14	C_Chow	129	403	On	-92.3421
15	B_Sugar	129	395	On	-92.3421
16	A_Fat	129	361	On	-92.3421
17	A_Fat	129	394	On	-92.3421
18	C_Chow	129	419	On	-92.3421
19	B_Sugar	129	384	On	-92.3421
20	A_Fat	129	394	On	-92.3421
21	A_Fat	129	423	On	-92.3421
22	C_Chow	129	389	On	-92.3421
23	B_Sugar	129	359	On	-92.3421
24	A_Fat	129	391	On	-92.3421
1	C_Chow	132	375	On	-89.3421
2	A_Fat	132	375	On	-89.3421
3	B_Sugar	132	399	On	-89.3421
4	C_Chow	132	362	On	-89.3421
5	B_Sugar	132	408	On	-89.3421
6	C_Chow	132	472	On	-89.3421
7	A_Fat	132	385	On	-89.3421
8	B_Sugar	132	405	On	-89.3421
9	C_Chow	132	354	On	-89.3421
10	B_Sugar	132	389	On	-89.3421
11	C_Chow	132	400	On	-89.3421
12	A_Fat	132	406	On	-89.3421
14	C_Chow	132	404	On	-89.3421
15	B_Sugar	132	405	On	-89.3421
16	A_Fat	132	371	On	-89.3421
17	A_Fat	132	401	On	-89.3421
18	C_Chow	132	427	On	-89.3421
19	B_Sugar	132	392	On	-89.3421
20	A_Fat	132	402	On	-89.3421
21	A_Fat	132	434	On	-89.3421
22	C_Chow	132	394	On	-89.3421
23	B_Sugar	132	367	On	-89.3421
24	A_Fat	132	397	On	-89.3421
1	C_Chow	133	381	On	-88.3421
2	A_Fat	133	376	On	-88.3421
3	B_Sugar	133	397	On	-88.3421
4	C_Chow	133	359	On	-88.3421
5	B_Sugar	133	406	On	-88.3421
6	C_Chow	133	468	On	-88.3421
7	A_Fat	133	389	On	-88.3421
8	B_Sugar	133	406	On	-88.3421
9	C_Chow	133	351	On	-88.3421
10	B_Sugar	133	387	On	-88.3421
11	C_Chow	133	396	On	-88.3421
12	A_Fat	133	409	On	-88.3421
14	C_Chow	133	404	On	-88.3421
15	B_Sugar	133	400	On	-88.3421
16	A_Fat	133	375	On	-88.3421
17	A_Fat	133	405	On	-88.3421
18	C_Chow	133	425	On	-88.3421
19	B_Sugar	133	388	On	-88.3421
20	A_Fat	133	405	On	-88.3421
21	A_Fat	133	435	On	-88.3421
22	C_Chow	133	392	On	-88.3421
23	B_Sugar	133	370	On	-88.3421
24	A_Fat	133	403	On	-88.3421
1	C_Chow	134	378	On	-87.3421
2	A_Fat	134	380	On	-87.3421
3	B_Sugar	134	396	On	-87.3421
4	C_Chow	134	359	On	-87.3421
5	B_Sugar	134	407	On	-87.3421
6	C_Chow	134	472	On	-87.3421
7	A_Fat	134	389	On	-87.3421
8	B_Sugar	134	404	On	-87.3421
9	C_Chow	134	351	On	-87.3421
10	B_Sugar	134	389	On	-87.3421
11	C_Chow	134	395	On	-87.3421
12	A_Fat	134	410	On	-87.3421
14	C_Chow	134	408	On	-87.3421
15	B_Sugar	134	395	On	-87.3421
16	A_Fat	134	375	On	-87.3421
17	A_Fat	134	401	On	-87.3421
18	C_Chow	134	427	On	-87.3421
19	B_Sugar	134	395	On	-87.3421
20	A_Fat	134	408	On	-87.3421
21	A_Fat	134	436	On	-87.3421
22	C_Chow	134	394	On	-87.3421
23	B_Sugar	134	370	On	-87.3421
24	A_Fat	134	400	On	-87.3421
1	C_Chow	135	376	On	-86.3421
2	A_Fat	135	379	On	-86.3421
3	B_Sugar	135	400	On	-86.3421
4	C_Chow	135	361	On	-86.3421
5	B_Sugar	135	406	On	-86.3421
6	C_Chow	135	473	On	-86.3421
7	A_Fat	135	398	On	-86.3421
8	B_Sugar	135	405	On	-86.3421
9	C_Chow	135	350	On	-86.3421
10	B_Sugar	135	390	On	-86.3421
11	C_Chow	135	396	On	-86.3421
12	A_Fat	135	412	On	-86.3421
14	C_Chow	135	404	On	-86.3421
15	B_Sugar	135	400	On	-86.3421
16	A_Fat	135	379	On	-86.3421
17	A_Fat	135	409	On	-86.3421
18	C_Chow	135	427	On	-86.3421
19	B_Sugar	135	392	On	-86.3421
20	A_Fat	135	408	On	-86.3421
21	A_Fat	135	435	On	-86.3421
22	C_Chow	135	395	On	-86.3421
23	B_Sugar	135	372	On	-86.3421
24	A_Fat	135	400	On	-86.3421
1	C_Chow	136	378	On	-85.3421
2	A_Fat	136	380	On	-85.3421
3	B_Sugar	136	395	On	-85.3421
4	C_Chow	136	363	On	-85.3421
5	B_Sugar	136	409	On	-85.3421
6	C_Chow	136	471	On	-85.3421
7	A_Fat	136	397	On	-85.3421
8	B_Sugar	136	403	On	-85.3421
9	C_Chow	136	351	On	-85.3421
10	B_Sugar	136	390	On	-85.3421
11	C_Chow	136	400	On	-85.3421
12	A_Fat	136	412	On	-85.3421
14	C_Chow	136	410	On	-85.3421
15	B_Sugar	136	399	On	-85.3421
16	A_Fat	136	383	On	-85.3421
17	A_Fat	136	408	On	-85.3421
18	C_Chow	136	427	On	-85.3421
19	B_Sugar	136	391	On	-85.3421
20	A_Fat	136	412	On	-85.3421
21	A_Fat	136	439	On	-85.3421
22	C_Chow	136	393	On	-85.3421
23	B_Sugar	136	374	On	-85.3421
24	A_Fat	136	404	On	-85.3421
1	C_Chow	137	379	On	-84.3421
2	A_Fat	137	382	On	-84.3421
3	B_Sugar	137	396	On	-84.3421
4	C_Chow	137	364	On	-84.3421
5	B_Sugar	137	404	On	-84.3421
6	C_Chow	137	475	On	-84.3421
7	A_Fat	137	403	On	-84.3421
8	B_Sugar	137	401	On	-84.3421
9	C_Chow	137	358	On	-84.3421
10	B_Sugar	137	388	On	-84.3421
11	C_Chow	137	405	On	-84.3421
12	A_Fat	137	413	On	-84.3421
14	C_Chow	137	412	On	-84.3421
15	B_Sugar	137	398	On	-84.3421
16	A_Fat	137	384	On	-84.3421
17	A_Fat	137	406	On	-84.3421
18	C_Chow	137	432	On	-84.3421
19	B_Sugar	137	389	On	-84.3421
20	A_Fat	137	411	On	-84.3421
21	A_Fat	137	436	On	-84.3421
22	C_Chow	137	400	On	-84.3421
23	B_Sugar	137	375	On	-84.3421
24	A_Fat	137	397	On	-84.3421
1	C_Chow	139	376	On	-82.3421
2	A_Fat	139	384	On	-82.3421
3	B_Sugar	139	405	On	-82.3421
4	C_Chow	139	362	On	-82.3421
5	B_Sugar	139	410	On	-82.3421
6	C_Chow	139	477	On	-82.3421
7	A_Fat	139	391	On	-82.3421
8	B_Sugar	139	401	On	-82.3421
9	C_Chow	139	354	On	-82.3421
10	B_Sugar	139	391	On	-82.3421
11	C_Chow	139	399	On	-82.3421
12	A_Fat	139	421	On	-82.3421
14	C_Chow	139	408	On	-82.3421
15	B_Sugar	139	408	On	-82.3421
16	A_Fat	139	382	On	-82.3421
17	A_Fat	139	412	On	-82.3421
18	C_Chow	139	432	On	-82.3421
19	B_Sugar	139	395	On	-82.3421
20	A_Fat	139	416	On	-82.3421
21	A_Fat	139	440	On	-82.3421
22	C_Chow	139	397	On	-82.3421
23	B_Sugar	139	381	On	-82.3421
24	A_Fat	139	408	On	-82.3421
1	C_Chow	140	377	On	-81.3421
2	A_Fat	140	381	On	-81.3421
3	B_Sugar	140	403	On	-81.3421
4	C_Chow	140	365	On	-81.3421
5	B_Sugar	140	413	On	-81.3421
6	C_Chow	140	479	On	-81.3421
7	A_Fat	140	399	On	-81.3421
8	B_Sugar	140	403	On	-81.3421
9	C_Chow	140	352	On	-81.3421
10	B_Sugar	140	395	On	-81.3421
11	C_Chow	140	400	On	-81.3421
12	A_Fat	140	424	On	-81.3421
14	C_Chow	140	407	On	-81.3421
15	B_Sugar	140	406	On	-81.3421
16	A_Fat	140	385	On	-81.3421
17	A_Fat	140	416	On	-81.3421
18	C_Chow	140	431	On	-81.3421
19	B_Sugar	140	393	On	-81.3421
20	A_Fat	140	416	On	-81.3421
21	A_Fat	140	450	On	-81.3421
22	C_Chow	140	401	On	-81.3421
23	B_Sugar	140	386	On	-81.3421
24	A_Fat	140	409	On	-81.3421
1	C_Chow	141	378	On	-80.3421
2	A_Fat	141	383	On	-80.3421
3	B_Sugar	141	408	On	-80.3421
4	C_Chow	141	365	On	-80.3421
5	B_Sugar	141	413	On	-80.3421
6	C_Chow	141	476	On	-80.3421
7	A_Fat	141	398	On	-80.3421
8	B_Sugar	141	402	On	-80.3421
9	C_Chow	141	356	On	-80.3421
10	B_Sugar	141	392	On	-80.3421
11	C_Chow	141	403	On	-80.3421
12	A_Fat	141	425	On	-80.3421
14	C_Chow	141	407	On	-80.3421
15	B_Sugar	141	408	On	-80.3421
16	A_Fat	141	392	On	-80.3421
17	A_Fat	141	416	On	-80.3421
18	C_Chow	141	432	On	-80.3421
19	B_Sugar	141	392	On	-80.3421
20	A_Fat	141	422	On	-80.3421
21	A_Fat	141	450	On	-80.3421
22	C_Chow	141	400	On	-80.3421
23	B_Sugar	141	386	On	-80.3421
24	A_Fat	141	411	On	-80.3421
1	C_Chow	142	379	On	-79.3421
2	A_Fat	142	384	On	-79.3421
3	B_Sugar	142	405	On	-79.3421
4	C_Chow	142	365	On	-79.3421
5	B_Sugar	142	417	On	-79.3421
6	C_Chow	142	477	On	-79.3421
7	A_Fat	142	400	On	-79.3421
8	B_Sugar	142	402	On	-79.3421
9	C_Chow	142	357	On	-79.3421
10	B_Sugar	142	395	On	-79.3421
11	C_Chow	142	404	On	-79.3421
12	A_Fat	142	424	On	-79.3421
14	C_Chow	142	407	On	-79.3421
15	B_Sugar	142	411	On	-79.3421
16	A_Fat	142	392	On	-79.3421
17	A_Fat	142	416	On	-79.3421
18	C_Chow	142	427	On	-79.3421
19	B_Sugar	142	393	On	-79.3421
20	A_Fat	142	424	On	-79.3421
21	A_Fat	142	452	On	-79.3421
22	C_Chow	142	403	On	-79.3421
23	B_Sugar	142	387	On	-79.3421
24	A_Fat	142	414	On	-79.3421
1	C_Chow	143	385	On	-78.3421
2	A_Fat	143	385	On	-78.3421
3	B_Sugar	143	405	On	-78.3421
4	C_Chow	143	367	On	-78.3421
5	B_Sugar	143	420	On	-78.3421
6	C_Chow	143	477	On	-78.3421
7	A_Fat	143	395	On	-78.3421
8	B_Sugar	143	405	On	-78.3421
9	C_Chow	143	360	On	-78.3421
10	B_Sugar	143	403	On	-78.3421
11	C_Chow	143	405	On	-78.3421
12	A_Fat	143	425	On	-78.3421
14	C_Chow	143	405	On	-78.3421
15	B_Sugar	143	417	On	-78.3421
16	A_Fat	143	391	On	-78.3421
17	A_Fat	143	420	On	-78.3421
18	C_Chow	143	434	On	-78.3421
19	B_Sugar	143	396	On	-78.3421
20	A_Fat	143	420	On	-78.3421
21	A_Fat	143	450	On	-78.3421
22	C_Chow	143	400	On	-78.3421
23	B_Sugar	143	394	On	-78.3421
24	A_Fat	143	414	On	-78.3421
1	C_Chow	146	384	On	-75.3421
2	A_Fat	146	388	On	-75.3421
3	B_Sugar	146	411	On	-75.3421
4	C_Chow	146	365	On	-75.3421
5	B_Sugar	146	422	On	-75.3421
6	C_Chow	146	488	On	-75.3421
7	A_Fat	146	394	On	-75.3421
8	B_Sugar	146	410	On	-75.3421
9	C_Chow	146	359	On	-75.3421
10	B_Sugar	146	405	On	-75.3421
11	C_Chow	146	407	On	-75.3421
12	A_Fat	146	426	On	-75.3421
14	C_Chow	146	410	On	-75.3421
15	B_Sugar	146	431	On	-75.3421
16	A_Fat	146	395	On	-75.3421
17	A_Fat	146	421	On	-75.3421
18	C_Chow	146	433	On	-75.3421
19	B_Sugar	146	404	On	-75.3421
20	A_Fat	146	425	On	-75.3421
21	A_Fat	146	456	On	-75.3421
22	C_Chow	146	404	On	-75.3421
23	B_Sugar	146	402	On	-75.3421
24	A_Fat	146	419	On	-75.3421
1	C_Chow	147	370	On	-74.3421
2	A_Fat	147	381	On	-74.3421
3	B_Sugar	147	402	On	-74.3421
4	C_Chow	147	361	On	-74.3421
5	B_Sugar	147	413	On	-74.3421
6	C_Chow	147	473	On	-74.3421
7	A_Fat	147	389	On	-74.3421
8	B_Sugar	147	399	On	-74.3421
9	C_Chow	147	350	On	-74.3421
10	B_Sugar	147	397	On	-74.3421
11	C_Chow	147	397	On	-74.3421
12	A_Fat	147	424	On	-74.3421
14	C_Chow	147	400	On	-74.3421
15	B_Sugar	147	419	On	-74.3421
16	A_Fat	147	388	On	-74.3421
17	A_Fat	147	416	On	-74.3421
18	C_Chow	147	423	On	-74.3421
19	B_Sugar	147	398	On	-74.3421
20	A_Fat	147	420	On	-74.3421
21	A_Fat	147	450	On	-74.3421
22	C_Chow	147	396	On	-74.3421
23	B_Sugar	147	391	On	-74.3421
24	A_Fat	147	411	On	-74.3421
1	C_Chow	148	373	On	-73.3421
2	A_Fat	148	380	On	-73.3421
3	B_Sugar	148	399	On	-73.3421
4	C_Chow	148	358	On	-73.3421
5	B_Sugar	148	414	On	-73.3421
6	C_Chow	148	473	On	-73.3421
7	A_Fat	148	386	On	-73.3421
8	B_Sugar	148	397	On	-73.3421
9	C_Chow	148	352	On	-73.3421
10	B_Sugar	148	394	On	-73.3421
11	C_Chow	148	396	On	-73.3421
12	A_Fat	148	425	On	-73.3421
14	C_Chow	148	397	On	-73.3421
15	B_Sugar	148	417	On	-73.3421
16	A_Fat	148	388	On	-73.3421
17	A_Fat	148	414	On	-73.3421
18	C_Chow	148	424	On	-73.3421
19	B_Sugar	148	399	On	-73.3421
20	A_Fat	148	419	On	-73.3421
21	A_Fat	148	449	On	-73.3421
22	C_Chow	148	392	On	-73.3421
23	B_Sugar	148	388	On	-73.3421
24	A_Fat	148	410	On	-73.3421
1	C_Chow	149	374	On	-72.3421
2	A_Fat	149	379	On	-72.3421
3	B_Sugar	149	397	On	-72.3421
4	C_Chow	149	360	On	-72.3421
5	B_Sugar	149	412	On	-72.3421
6	C_Chow	149	474	On	-72.3421
7	A_Fat	149	387	On	-72.3421
8	B_Sugar	149	391	On	-72.3421
9	C_Chow	149	350	On	-72.3421
10	B_Sugar	149	395	On	-72.3421
11	C_Chow	149	390	On	-72.3421
12	A_Fat	149	428	On	-72.3421
14	C_Chow	149	397	On	-72.3421
15	B_Sugar	149	414	On	-72.3421
16	A_Fat	149	392	On	-72.3421
17	A_Fat	149	415	On	-72.3421
18	C_Chow	149	423	On	-72.3421
19	B_Sugar	149	399	On	-72.3421
20	A_Fat	149	418	On	-72.3421
21	A_Fat	149	450	On	-72.3421
22	C_Chow	149	388	On	-72.3421
23	B_Sugar	149	387	On	-72.3421
24	A_Fat	149	411	On	-72.3421
1	C_Chow	150	374	On	-71.3421
2	A_Fat	150	382	On	-71.3421
3	B_Sugar	150	403	On	-71.3421
4	C_Chow	150	358	On	-71.3421
5	B_Sugar	150	411	On	-71.3421
6	C_Chow	150	471	On	-71.3421
7	A_Fat	150	387	On	-71.3421
8	B_Sugar	150	393	On	-71.3421
9	C_Chow	150	348	On	-71.3421
10	B_Sugar	150	393	On	-71.3421
11	C_Chow	150	391	On	-71.3421
12	A_Fat	150	429	On	-71.3421
14	C_Chow	150	398	On	-71.3421
15	B_Sugar	150	416	On	-71.3421
16	A_Fat	150	393	On	-71.3421
17	A_Fat	150	418	On	-71.3421
18	C_Chow	150	428	On	-71.3421
19	B_Sugar	150	400	On	-71.3421
20	A_Fat	150	419	On	-71.3421
21	A_Fat	150	450	On	-71.3421
22	C_Chow	150	390	On	-71.3421
23	B_Sugar	150	385	On	-71.3421
24	A_Fat	150	412	On	-71.3421
1	C_Chow	153	371	On	-68.3421
2	A_Fat	153	385	On	-68.3421
3	B_Sugar	153	400	On	-68.3421
4	C_Chow	153	362	On	-68.3421
5	B_Sugar	153	413	On	-68.3421
6	C_Chow	153	471	On	-68.3421
7	A_Fat	153	390	On	-68.3421
8	B_Sugar	153	394	On	-68.3421
9	C_Chow	153	351	On	-68.3421
10	B_Sugar	153	394	On	-68.3421
11	C_Chow	153	395	On	-68.3421
12	A_Fat	153	433	On	-68.3421
14	C_Chow	153	387	On	-68.3421
15	B_Sugar	153	416	On	-68.3421
16	A_Fat	153	395	On	-68.3421
17	A_Fat	153	419	On	-68.3421
18	C_Chow	153	426	On	-68.3421
19	B_Sugar	153	401	On	-68.3421
20	A_Fat	153	423	On	-68.3421
21	A_Fat	153	450	On	-68.3421
22	C_Chow	153	390	On	-68.3421
23	B_Sugar	153	391	On	-68.3421
24	A_Fat	153	416	On	-68.3421
1	C_Chow	154	377	On	-67.3421
2	A_Fat	154	385	On	-67.3421
3	B_Sugar	154	400	On	-67.3421
4	C_Chow	154	357	On	-67.3421
5	B_Sugar	154	412	On	-67.3421
6	C_Chow	154	471	On	-67.3421
7	A_Fat	154	392	On	-67.3421
8	B_Sugar	154	393	On	-67.3421
9	C_Chow	154	351	On	-67.3421
10	B_Sugar	154	392	On	-67.3421
11	C_Chow	154	397	On	-67.3421
12	A_Fat	154	434	On	-67.3421
14	C_Chow	154	385	On	-67.3421
15	B_Sugar	154	414	On	-67.3421
16	A_Fat	154	397	On	-67.3421
17	A_Fat	154	418	On	-67.3421
18	C_Chow	154	431	On	-67.3421
19	B_Sugar	154	398	On	-67.3421
20	A_Fat	154	425	On	-67.3421
21	A_Fat	154	453	On	-67.3421
22	C_Chow	154	394	On	-67.3421
23	B_Sugar	154	389	On	-67.3421
24	A_Fat	154	415	On	-67.3421
1	C_Chow	155	374	On	-66.3421
2	A_Fat	155	389	On	-66.3421
3	B_Sugar	155	405	On	-66.3421
4	C_Chow	155	361	On	-66.3421
5	B_Sugar	155	414	On	-66.3421
6	C_Chow	155	470	On	-66.3421
7	A_Fat	155	391	On	-66.3421
8	B_Sugar	155	392	On	-66.3421
9	C_Chow	155	350	On	-66.3421
10	B_Sugar	155	394	On	-66.3421
11	C_Chow	155	395	On	-66.3421
12	A_Fat	155	435	On	-66.3421
14	C_Chow	155	387	On	-66.3421
15	B_Sugar	155	415	On	-66.3421
16	A_Fat	155	396	On	-66.3421
17	A_Fat	155	416	On	-66.3421
18	C_Chow	155	426	On	-66.3421
19	B_Sugar	155	400	On	-66.3421
20	A_Fat	155	426	On	-66.3421
21	A_Fat	155	454	On	-66.3421
22	C_Chow	155	395	On	-66.3421
23	B_Sugar	155	389	On	-66.3421
24	A_Fat	155	415	On	-66.3421
1	C_Chow	156	372	On	-65.3421
2	A_Fat	156	387	On	-65.3421
3	B_Sugar	156	401	On	-65.3421
4	C_Chow	156	360	On	-65.3421
5	B_Sugar	156	418	On	-65.3421
6	C_Chow	156	470	On	-65.3421
7	A_Fat	156	391	On	-65.3421
8	B_Sugar	156	392	On	-65.3421
9	C_Chow	156	349	On	-65.3421
10	B_Sugar	156	392	On	-65.3421
11	C_Chow	156	395	On	-65.3421
12	A_Fat	156	435	On	-65.3421
14	C_Chow	156	389	On	-65.3421
15	B_Sugar	156	414	On	-65.3421
16	A_Fat	156	395	On	-65.3421
17	A_Fat	156	417	On	-65.3421
18	C_Chow	156	430	On	-65.3421
19	B_Sugar	156	402	On	-65.3421
20	A_Fat	156	424	On	-65.3421
21	A_Fat	156	454	On	-65.3421
22	C_Chow	156	396	On	-65.3421
23	B_Sugar	156	389	On	-65.3421
24	A_Fat	156	417	On	-65.3421
1	C_Chow	157	374	On	-64.3421
2	A_Fat	157	389	On	-64.3421
3	B_Sugar	157	401	On	-64.3421
4	C_Chow	157	361	On	-64.3421
5	B_Sugar	157	412	On	-64.3421
6	C_Chow	157	469	On	-64.3421
7	A_Fat	157	391	On	-64.3421
8	B_Sugar	157	393	On	-64.3421
9	C_Chow	157	351	On	-64.3421
10	B_Sugar	157	394	On	-64.3421
11	C_Chow	157	395	On	-64.3421
12	A_Fat	157	438	On	-64.3421
14	C_Chow	157	386	On	-64.3421
15	B_Sugar	157	415	On	-64.3421
16	A_Fat	157	395	On	-64.3421
17	A_Fat	157	419	On	-64.3421
18	C_Chow	157	427	On	-64.3421
19	B_Sugar	157	403	On	-64.3421
20	A_Fat	157	427	On	-64.3421
21	A_Fat	157	457	On	-64.3421
22	C_Chow	157	400	On	-64.3421
23	B_Sugar	157	392	On	-64.3421
24	A_Fat	157	419	On	-64.3421
1	C_Chow	160	385	On	-61.3421
2	A_Fat	160	392	On	-61.3421
3	B_Sugar	160	405	On	-61.3421
4	C_Chow	160	362	On	-61.3421
5	B_Sugar	160	416	On	-61.3421
6	C_Chow	160	473	On	-61.3421
7	A_Fat	160	393	On	-61.3421
8	B_Sugar	160	394	On	-61.3421
9	C_Chow	160	350	On	-61.3421
10	B_Sugar	160	396	On	-61.3421
11	C_Chow	160	398	On	-61.3421
12	A_Fat	160	437	On	-61.3421
14	C_Chow	160	388	On	-61.3421
15	B_Sugar	160	417	On	-61.3421
16	A_Fat	160	401	On	-61.3421
17	A_Fat	160	421	On	-61.3421
18	C_Chow	160	426	On	-61.3421
19	B_Sugar	160	406	On	-61.3421
20	A_Fat	160	425	On	-61.3421
21	A_Fat	160	455	On	-61.3421
22	C_Chow	160	399	On	-61.3421
23	B_Sugar	160	395	On	-61.3421
24	A_Fat	160	422	On	-61.3421
1	C_Chow	161	380	On	-60.3421
2	A_Fat	161	392	On	-60.3421
3	B_Sugar	161	400	On	-60.3421
4	C_Chow	161	358	On	-60.3421
5	B_Sugar	161	415	On	-60.3421
6	C_Chow	161	470	On	-60.3421
7	A_Fat	161	390	On	-60.3421
8	B_Sugar	161	394	On	-60.3421
9	C_Chow	161	351	On	-60.3421
10	B_Sugar	161	394	On	-60.3421
11	C_Chow	161	391	On	-60.3421
12	A_Fat	161	439	On	-60.3421
14	C_Chow	161	388	On	-60.3421
15	B_Sugar	161	413	On	-60.3421
16	A_Fat	161	397	On	-60.3421
17	A_Fat	161	420	On	-60.3421
18	C_Chow	161	420	On	-60.3421
19	B_Sugar	161	406	On	-60.3421
20	A_Fat	161	428	On	-60.3421
21	A_Fat	161	454	On	-60.3421
22	C_Chow	161	402	On	-60.3421
23	B_Sugar	161	385	On	-60.3421
24	A_Fat	161	423	On	-60.3421
1	C_Chow	162	380	On	-59.3421
2	A_Fat	162	390	On	-59.3421
3	B_Sugar	162	400	On	-59.3421
4	C_Chow	162	360	On	-59.3421
5	B_Sugar	162	416	On	-59.3421
6	C_Chow	162	471	On	-59.3421
7	A_Fat	162	393	On	-59.3421
8	B_Sugar	162	393	On	-59.3421
9	C_Chow	162	354	On	-59.3421
10	B_Sugar	162	394	On	-59.3421
11	C_Chow	162	390	On	-59.3421
12	A_Fat	162	440	On	-59.3421
14	C_Chow	162	386	On	-59.3421
15	B_Sugar	162	413	On	-59.3421
16	A_Fat	162	395	On	-59.3421
17	A_Fat	162	419	On	-59.3421
18	C_Chow	162	422	On	-59.3421
19	B_Sugar	162	403	On	-59.3421
20	A_Fat	162	429	On	-59.3421
21	A_Fat	162	456	On	-59.3421
22	C_Chow	162	401	On	-59.3421
23	B_Sugar	162	390	On	-59.3421
24	A_Fat	162	424	On	-59.3421
1	C_Chow	163	383	On	-58.3421
2	A_Fat	163	392	On	-58.3421
3	B_Sugar	163	402	On	-58.3421
4	C_Chow	163	361	On	-58.3421
5	B_Sugar	163	417	On	-58.3421
6	C_Chow	163	477	On	-58.3421
7	A_Fat	163	389	On	-58.3421
8	B_Sugar	163	395	On	-58.3421
9	C_Chow	163	351	On	-58.3421
10	B_Sugar	163	393	On	-58.3421
11	C_Chow	163	392	On	-58.3421
12	A_Fat	163	440	On	-58.3421
14	C_Chow	163	386	On	-58.3421
15	B_Sugar	163	414	On	-58.3421
16	A_Fat	163	396	On	-58.3421
17	A_Fat	163	421	On	-58.3421
18	C_Chow	163	425	On	-58.3421
19	B_Sugar	163	408	On	-58.3421
20	A_Fat	163	430	On	-58.3421
21	A_Fat	163	458	On	-58.3421
22	C_Chow	163	400	On	-58.3421
23	B_Sugar	163	387	On	-58.3421
24	A_Fat	163	427	On	-58.3421
1	C_Chow	164	379	On	-57.3421
2	A_Fat	164	393	On	-57.3421
3	B_Sugar	164	406	On	-57.3421
4	C_Chow	164	364	On	-57.3421
5	B_Sugar	164	419	On	-57.3421
6	C_Chow	164	476	On	-57.3421
7	A_Fat	164	391	On	-57.3421
8	B_Sugar	164	396	On	-57.3421
9	C_Chow	164	358	On	-57.3421
10	B_Sugar	164	397	On	-57.3421
11	C_Chow	164	398	On	-57.3421
12	A_Fat	164	442	On	-57.3421
14	C_Chow	164	395	On	-57.3421
15	B_Sugar	164	412	On	-57.3421
16	A_Fat	164	399	On	-57.3421
17	A_Fat	164	424	On	-57.3421
18	C_Chow	164	425	On	-57.3421
19	B_Sugar	164	406	On	-57.3421
20	A_Fat	164	431	On	-57.3421
21	A_Fat	164	462	On	-57.3421
22	C_Chow	164	406	On	-57.3421
23	B_Sugar	164	390	On	-57.3421
24	A_Fat	164	429	On	-57.3421
1	C_Chow	167	384	On	-54.3421
2	A_Fat	167	397	On	-54.3421
3	B_Sugar	167	405	On	-54.3421
4	C_Chow	167	365	On	-54.3421
5	B_Sugar	167	414	On	-54.3421
6	C_Chow	167	473	On	-54.3421
7	A_Fat	167	390	On	-54.3421
8	B_Sugar	167	396	On	-54.3421
9	C_Chow	167	360	On	-54.3421
10	B_Sugar	167	393	On	-54.3421
11	C_Chow	167	395	On	-54.3421
12	A_Fat	167	442	On	-54.3421
14	C_Chow	167	393	On	-54.3421
15	B_Sugar	167	418	On	-54.3421
16	A_Fat	167	399	On	-54.3421
17	A_Fat	167	425	On	-54.3421
18	C_Chow	167	426	On	-54.3421
19	B_Sugar	167	409	On	-54.3421
20	A_Fat	167	432	On	-54.3421
21	A_Fat	167	462	On	-54.3421
22	C_Chow	167	403	On	-54.3421
23	B_Sugar	167	391	On	-54.3421
24	A_Fat	167	432	On	-54.3421
1	C_Chow	168	384	On	-53.3421
2	A_Fat	168	398	On	-53.3421
3	B_Sugar	168	404	On	-53.3421
4	C_Chow	168	361	On	-53.3421
5	B_Sugar	168	410	On	-53.3421
6	C_Chow	168	480	On	-53.3421
7	A_Fat	168	391	On	-53.3421
8	B_Sugar	168	394	On	-53.3421
9	C_Chow	168	358	On	-53.3421
10	B_Sugar	168	393	On	-53.3421
11	C_Chow	168	392	On	-53.3421
12	A_Fat	168	441	On	-53.3421
14	C_Chow	168	389	On	-53.3421
15	B_Sugar	168	418	On	-53.3421
16	A_Fat	168	403	On	-53.3421
17	A_Fat	168	424	On	-53.3421
18	C_Chow	168	421	On	-53.3421
19	B_Sugar	168	409	On	-53.3421
20	A_Fat	168	434	On	-53.3421
21	A_Fat	168	465	On	-53.3421
22	C_Chow	168	403	On	-53.3421
23	B_Sugar	168	393	On	-53.3421
24	A_Fat	168	435	On	-53.3421
1	C_Chow	169	382	On	-52.3421
2	A_Fat	169	398	On	-52.3421
3	B_Sugar	169	405	On	-52.3421
4	C_Chow	169	360	On	-52.3421
5	B_Sugar	169	410	On	-52.3421
6	C_Chow	169	478	On	-52.3421
7	A_Fat	169	391	On	-52.3421
8	B_Sugar	169	394	On	-52.3421
9	C_Chow	169	358	On	-52.3421
10	B_Sugar	169	394	On	-52.3421
11	C_Chow	169	388	On	-52.3421
12	A_Fat	169	440	On	-52.3421
14	C_Chow	169	393	On	-52.3421
15	B_Sugar	169	420	On	-52.3421
16	A_Fat	169	402	On	-52.3421
17	A_Fat	169	423	On	-52.3421
18	C_Chow	169	421	On	-52.3421
19	B_Sugar	169	408	On	-52.3421
20	A_Fat	169	436	On	-52.3421
21	A_Fat	169	463	On	-52.3421
22	C_Chow	169	402	On	-52.3421
23	B_Sugar	169	393	On	-52.3421
24	A_Fat	169	436	On	-52.3421
1	C_Chow	170	379	On	-51.3421
2	A_Fat	170	397	On	-51.3421
3	B_Sugar	170	407	On	-51.3421
4	C_Chow	170	360	On	-51.3421
5	B_Sugar	170	412	On	-51.3421
6	C_Chow	170	484	On	-51.3421
7	A_Fat	170	391	On	-51.3421
8	B_Sugar	170	396	On	-51.3421
9	C_Chow	170	361	On	-51.3421
10	B_Sugar	170	394	On	-51.3421
11	C_Chow	170	394	On	-51.3421
12	A_Fat	170	440	On	-51.3421
14	C_Chow	170	394	On	-51.3421
15	B_Sugar	170	419	On	-51.3421
16	A_Fat	170	400	On	-51.3421
17	A_Fat	170	424	On	-51.3421
18	C_Chow	170	425	On	-51.3421
19	B_Sugar	170	408	On	-51.3421
20	A_Fat	170	437	On	-51.3421
21	A_Fat	170	463	On	-51.3421
22	C_Chow	170	402	On	-51.3421
23	B_Sugar	170	394	On	-51.3421
24	A_Fat	170	437	On	-51.3421
1	C_Chow	171	377	On	-50.3421
2	A_Fat	171	398	On	-50.3421
3	B_Sugar	171	403	On	-50.3421
4	C_Chow	171	362	On	-50.3421
5	B_Sugar	171	412	On	-50.3421
6	C_Chow	171	482	On	-50.3421
7	A_Fat	171	387	On	-50.3421
8	B_Sugar	171	396	On	-50.3421
9	C_Chow	171	357	On	-50.3421
10	B_Sugar	171	392	On	-50.3421
11	C_Chow	171	392	On	-50.3421
12	A_Fat	171	440	On	-50.3421
14	C_Chow	171	397	On	-50.3421
15	B_Sugar	171	419	On	-50.3421
16	A_Fat	171	401	On	-50.3421
17	A_Fat	171	423	On	-50.3421
18	C_Chow	171	423	On	-50.3421
19	B_Sugar	171	407	On	-50.3421
20	A_Fat	171	437	On	-50.3421
21	A_Fat	171	463	On	-50.3421
22	C_Chow	171	403	On	-50.3421
23	B_Sugar	171	393	On	-50.3421
24	A_Fat	171	439	On	-50.3421
1	C_Chow	174	377	On	-47.3421
2	A_Fat	174	402	On	-47.3421
3	B_Sugar	174	403	On	-47.3421
4	C_Chow	174	365	On	-47.3421
5	B_Sugar	174	412	On	-47.3421
6	C_Chow	174	480	On	-47.3421
7	A_Fat	174	389	On	-47.3421
8	B_Sugar	174	399	On	-47.3421
9	C_Chow	174	358	On	-47.3421
10	B_Sugar	174	394	On	-47.3421
11	C_Chow	174	389	On	-47.3421
12	A_Fat	174	441	On	-47.3421
14	C_Chow	174	391	On	-47.3421
15	B_Sugar	174	422	On	-47.3421
16	A_Fat	174	404	On	-47.3421
17	A_Fat	174	422	On	-47.3421
18	C_Chow	174	424	On	-47.3421
19	B_Sugar	174	408	On	-47.3421
20	A_Fat	174	438	On	-47.3421
21	A_Fat	174	468	On	-47.3421
22	C_Chow	174	406	On	-47.3421
23	B_Sugar	174	399	On	-47.3421
24	A_Fat	174	440	On	-47.3421
1	C_Chow	175	377	On	-46.3421
2	A_Fat	175	396	On	-46.3421
3	B_Sugar	175	399	On	-46.3421
4	C_Chow	175	358	On	-46.3421
5	B_Sugar	175	402	On	-46.3421
6	C_Chow	175	470	On	-46.3421
7	A_Fat	175	382	On	-46.3421
8	B_Sugar	175	394	On	-46.3421
9	C_Chow	175	354	On	-46.3421
10	B_Sugar	175	382	On	-46.3421
11	C_Chow	175	381	On	-46.3421
12	A_Fat	175	440	On	-46.3421
14	C_Chow	175	385	On	-46.3421
15	B_Sugar	175	416	On	-46.3421
16	A_Fat	175	398	On	-46.3421
17	A_Fat	175	415	On	-46.3421
18	C_Chow	175	413	On	-46.3421
19	B_Sugar	175	401	On	-46.3421
20	A_Fat	175	434	On	-46.3421
21	A_Fat	175	466	On	-46.3421
22	C_Chow	175	390	On	-46.3421
23	B_Sugar	175	386	On	-46.3421
24	A_Fat	175	435	On	-46.3421
1	C_Chow	176	377	On	-45.3421
2	A_Fat	176	395	On	-45.3421
3	B_Sugar	176	395	On	-45.3421
4	C_Chow	176	354	On	-45.3421
5	B_Sugar	176	403	On	-45.3421
6	C_Chow	176	475	On	-45.3421
7	A_Fat	176	385	On	-45.3421
8	B_Sugar	176	391	On	-45.3421
9	C_Chow	176	351	On	-45.3421
10	B_Sugar	176	381	On	-45.3421
11	C_Chow	176	382	On	-45.3421
12	A_Fat	176	436	On	-45.3421
14	C_Chow	176	383	On	-45.3421
15	B_Sugar	176	412	On	-45.3421
16	A_Fat	176	394	On	-45.3421
17	A_Fat	176	412	On	-45.3421
18	C_Chow	176	413	On	-45.3421
19	B_Sugar	176	397	On	-45.3421
20	A_Fat	176	432	On	-45.3421
21	A_Fat	176	463	On	-45.3421
22	C_Chow	176	393	On	-45.3421
23	B_Sugar	176	385	On	-45.3421
24	A_Fat	176	437	On	-45.3421
1	C_Chow	177	372	On	-44.3421
2	A_Fat	177	395	On	-44.3421
3	B_Sugar	177	393	On	-44.3421
4	C_Chow	177	356	On	-44.3421
5	B_Sugar	177	401	On	-44.3421
6	C_Chow	177	468	On	-44.3421
7	A_Fat	177	384	On	-44.3421
8	B_Sugar	177	391	On	-44.3421
9	C_Chow	177	351	On	-44.3421
10	B_Sugar	177	381	On	-44.3421
11	C_Chow	177	382	On	-44.3421
12	A_Fat	177	435	On	-44.3421
14	C_Chow	177	383	On	-44.3421
15	B_Sugar	177	413	On	-44.3421
16	A_Fat	177	394	On	-44.3421
17	A_Fat	177	412	On	-44.3421
18	C_Chow	177	413	On	-44.3421
19	B_Sugar	177	395	On	-44.3421
20	A_Fat	177	435	On	-44.3421
21	A_Fat	177	459	On	-44.3421
22	C_Chow	177	392	On	-44.3421
23	B_Sugar	177	382	On	-44.3421
24	A_Fat	177	438	On	-44.3421
1	C_Chow	178	374	On	-43.3421
2	A_Fat	178	398	On	-43.3421
3	B_Sugar	178	394	On	-43.3421
4	C_Chow	178	359	On	-43.3421
5	B_Sugar	178	400	On	-43.3421
6	C_Chow	178	479	On	-43.3421
7	A_Fat	178	386	On	-43.3421
8	B_Sugar	178	391	On	-43.3421
9	C_Chow	178	352	On	-43.3421
10	B_Sugar	178	383	On	-43.3421
11	C_Chow	178	387	On	-43.3421
12	A_Fat	178	437	On	-43.3421
14	C_Chow	178	385	On	-43.3421
15	B_Sugar	178	409	On	-43.3421
16	A_Fat	178	394	On	-43.3421
17	A_Fat	178	413	On	-43.3421
18	C_Chow	178	414	On	-43.3421
19	B_Sugar	178	399	On	-43.3421
20	A_Fat	178	432	On	-43.3421
21	A_Fat	178	461	On	-43.3421
22	C_Chow	178	391	On	-43.3421
23	B_Sugar	178	384	On	-43.3421
24	A_Fat	178	440	On	-43.3421
1	C_Chow	181	378	On	-40.3421
2	A_Fat	181	399	On	-40.3421
3	B_Sugar	181	393	On	-40.3421
4	C_Chow	181	359	On	-40.3421
5	B_Sugar	181	400	On	-40.3421
6	C_Chow	181	477	On	-40.3421
7	A_Fat	181	389	On	-40.3421
8	B_Sugar	181	394	On	-40.3421
9	C_Chow	181	355	On	-40.3421
10	B_Sugar	181	388	On	-40.3421
11	C_Chow	181	390	On	-40.3421
12	A_Fat	181	437	On	-40.3421
14	C_Chow	181	385	On	-40.3421
15	B_Sugar	181	415	On	-40.3421
16	A_Fat	181	396	On	-40.3421
17	A_Fat	181	415	On	-40.3421
18	C_Chow	181	416	On	-40.3421
19	B_Sugar	181	395	On	-40.3421
20	A_Fat	181	437	On	-40.3421
21	A_Fat	181	464	On	-40.3421
22	C_Chow	181	390	On	-40.3421
23	B_Sugar	181	389	On	-40.3421
24	A_Fat	181	441	On	-40.3421
1	C_Chow	182	372	On	-39.3421
2	A_Fat	182	397	On	-39.3421
3	B_Sugar	182	388	On	-39.3421
4	C_Chow	182	352	On	-39.3421
5	B_Sugar	182	393	On	-39.3421
6	C_Chow	182	466	On	-39.3421
7	A_Fat	182	388	On	-39.3421
8	B_Sugar	182	389	On	-39.3421
9	C_Chow	182	350	On	-39.3421
10	B_Sugar	182	380	On	-39.3421
11	C_Chow	182	388	On	-39.3421
12	A_Fat	182	432	On	-39.3421
14	C_Chow	182	379	On	-39.3421
15	B_Sugar	182	414	On	-39.3421
16	A_Fat	182	398	On	-39.3421
17	A_Fat	182	414	On	-39.3421
18	C_Chow	182	410	On	-39.3421
19	B_Sugar	182	392	On	-39.3421
20	A_Fat	182	434	On	-39.3421
21	A_Fat	182	463	On	-39.3421
22	C_Chow	182	386	On	-39.3421
23	B_Sugar	182	383	On	-39.3421
24	A_Fat	182	438	On	-39.3421
1	C_Chow	183	368	On	-38.3421
2	A_Fat	183	401	On	-38.3421
3	B_Sugar	183	388	On	-38.3421
4	C_Chow	183	348	On	-38.3421
5	B_Sugar	183	390	On	-38.3421
6	C_Chow	183	467	On	-38.3421
7	A_Fat	183	387	On	-38.3421
8	B_Sugar	183	386	On	-38.3421
9	C_Chow	183	352	On	-38.3421
10	B_Sugar	183	379	On	-38.3421
11	C_Chow	183	389	On	-38.3421
12	A_Fat	183	437	On	-38.3421
14	C_Chow	183	394	On	-38.3421
15	B_Sugar	183	414	On	-38.3421
16	A_Fat	183	400	On	-38.3421
17	A_Fat	183	418	On	-38.3421
18	C_Chow	183	422	On	-38.3421
19	B_Sugar	183	392	On	-38.3421
20	A_Fat	183	435	On	-38.3421
21	A_Fat	183	464	On	-38.3421
22	C_Chow	183	390	On	-38.3421
23	B_Sugar	183	381	On	-38.3421
24	A_Fat	183	440	On	-38.3421
1	C_Chow	184	369	On	-37.3421
2	A_Fat	184	396	On	-37.3421
3	B_Sugar	184	387	On	-37.3421
4	C_Chow	184	344	On	-37.3421
5	B_Sugar	184	393	On	-37.3421
6	C_Chow	184	460	On	-37.3421
7	A_Fat	184	391	On	-37.3421
8	B_Sugar	184	389	On	-37.3421
9	C_Chow	184	355	On	-37.3421
10	B_Sugar	184	385	On	-37.3421
11	C_Chow	184	393	On	-37.3421
12	A_Fat	184	436	On	-37.3421
14	C_Chow	184	388	On	-37.3421
15	B_Sugar	184	418	On	-37.3421
16	A_Fat	184	398	On	-37.3421
17	A_Fat	184	419	On	-37.3421
18	C_Chow	184	424	On	-37.3421
19	B_Sugar	184	383	On	-37.3421
20	A_Fat	184	434	On	-37.3421
21	A_Fat	184	460	On	-37.3421
22	C_Chow	184	383	On	-37.3421
23	B_Sugar	184	376	On	-37.3421
24	A_Fat	184	440	On	-37.3421
1	C_Chow	185	370	On	-36.3421
2	A_Fat	185	393	On	-36.3421
3	B_Sugar	185	381	On	-36.3421
4	C_Chow	185	348	On	-36.3421
5	B_Sugar	185	399	On	-36.3421
6	C_Chow	185	470	On	-36.3421
7	A_Fat	185	390	On	-36.3421
8	B_Sugar	185	388	On	-36.3421
9	C_Chow	185	353	On	-36.3421
10	B_Sugar	185	380	On	-36.3421
11	C_Chow	185	390	On	-36.3421
12	A_Fat	185	438	On	-36.3421
14	C_Chow	185	382	On	-36.3421
15	B_Sugar	185	418	On	-36.3421
16	A_Fat	185	397	On	-36.3421
17	A_Fat	185	417	On	-36.3421
18	C_Chow	185	417	On	-36.3421
19	B_Sugar	185	383	On	-36.3421
20	A_Fat	185	434	On	-36.3421
21	A_Fat	185	461	On	-36.3421
22	C_Chow	185	385	On	-36.3421
23	B_Sugar	185	375	On	-36.3421
24	A_Fat	185	437	On	-36.3421
1	C_Chow	186	377	On	-35.3421
2	A_Fat	186	394	On	-35.3421
3	B_Sugar	186	384	On	-35.3421
4	C_Chow	186	351	On	-35.3421
5	B_Sugar	186	402	On	-35.3421
6	C_Chow	186	470	On	-35.3421
7	A_Fat	186	389	On	-35.3421
8	B_Sugar	186	394	On	-35.3421
9	C_Chow	186	359	On	-35.3421
10	B_Sugar	186	385	On	-35.3421
11	C_Chow	186	394	On	-35.3421
12	A_Fat	186	437	On	-35.3421
14	C_Chow	186	389	On	-35.3421
15	B_Sugar	186	422	On	-35.3421
16	A_Fat	186	400	On	-35.3421
17	A_Fat	186	412	On	-35.3421
18	C_Chow	186	414	On	-35.3421
19	B_Sugar	186	390	On	-35.3421
20	A_Fat	186	440	On	-35.3421
21	A_Fat	186	462	On	-35.3421
22	C_Chow	186	389	On	-35.3421
23	B_Sugar	186	378	On	-35.3421
24	A_Fat	186	435	On	-35.3421
1	C_Chow	187	372	On	-34.3421
2	A_Fat	187	399	On	-34.3421
3	B_Sugar	187	392	On	-34.3421
4	C_Chow	187	366	On	-34.3421
5	B_Sugar	187	402	On	-34.3421
6	C_Chow	187	470	On	-34.3421
7	A_Fat	187	392	On	-34.3421
8	B_Sugar	187	395	On	-34.3421
9	C_Chow	187	357	On	-34.3421
10	B_Sugar	187	392	On	-34.3421
11	C_Chow	187	393	On	-34.3421
12	A_Fat	187	441	On	-34.3421
14	C_Chow	187	395	On	-34.3421
15	B_Sugar	187	423	On	-34.3421
16	A_Fat	187	402	On	-34.3421
17	A_Fat	187	415	On	-34.3421
18	C_Chow	187	425	On	-34.3421
19	B_Sugar	187	394	On	-34.3421
20	A_Fat	187	441	On	-34.3421
21	A_Fat	187	462	On	-34.3421
22	C_Chow	187	395	On	-34.3421
23	B_Sugar	187	383	On	-34.3421
24	A_Fat	187	438	On	-34.3421
1	C_Chow	188	371	On	-33.3421
2	A_Fat	188	401	On	-33.3421
3	B_Sugar	188	388	On	-33.3421
4	C_Chow	188	365	On	-33.3421
5	B_Sugar	188	405	On	-33.3421
6	C_Chow	188	471	On	-33.3421
7	A_Fat	188	394	On	-33.3421
8	B_Sugar	188	390	On	-33.3421
9	C_Chow	188	361	On	-33.3421
10	B_Sugar	188	392	On	-33.3421
11	C_Chow	188	398	On	-33.3421
12	A_Fat	188	445	On	-33.3421
14	C_Chow	188	397	On	-33.3421
15	B_Sugar	188	421	On	-33.3421
16	A_Fat	188	406	On	-33.3421
17	A_Fat	188	418	On	-33.3421
18	C_Chow	188	428	On	-33.3421
19	B_Sugar	188	392	On	-33.3421
20	A_Fat	188	447	On	-33.3421
21	A_Fat	188	464	On	-33.3421
22	C_Chow	188	409	On	-33.3421
23	B_Sugar	188	389	On	-33.3421
24	A_Fat	188	440	On	-33.3421
1	C_Chow	189	370	On	-32.3421
2	A_Fat	189	405	On	-32.3421
3	B_Sugar	189	385	On	-32.3421
4	C_Chow	189	364	On	-32.3421
5	B_Sugar	189	397	On	-32.3421
6	C_Chow	189	463	On	-32.3421
7	A_Fat	189	393	On	-32.3421
8	B_Sugar	189	384	On	-32.3421
9	C_Chow	189	360	On	-32.3421
10	B_Sugar	189	385	On	-32.3421
11	C_Chow	189	394	On	-32.3421
12	A_Fat	189	445	On	-32.3421
14	C_Chow	189	394	On	-32.3421
15	B_Sugar	189	421	On	-32.3421
16	A_Fat	189	403	On	-32.3421
17	A_Fat	189	423	On	-32.3421
18	C_Chow	189	428	On	-32.3421
19	B_Sugar	189	391	On	-32.3421
20	A_Fat	189	442	On	-32.3421
21	A_Fat	189	466	On	-32.3421
22	C_Chow	189	395	On	-32.3421
23	B_Sugar	189	378	On	-32.3421
24	A_Fat	189	438	On	-32.3421
1	C_Chow	190	366	On	-31.3421
2	A_Fat	190	403	On	-31.3421
3	B_Sugar	190	382	On	-31.3421
4	C_Chow	190	362	On	-31.3421
5	B_Sugar	190	398	On	-31.3421
6	C_Chow	190	461	On	-31.3421
7	A_Fat	190	394	On	-31.3421
8	B_Sugar	190	384	On	-31.3421
9	C_Chow	190	368	On	-31.3421
10	B_Sugar	190	381	On	-31.3421
11	C_Chow	190	395	On	-31.3421
12	A_Fat	190	446	On	-31.3421
14	C_Chow	190	389	On	-31.3421
15	B_Sugar	190	417	On	-31.3421
16	A_Fat	190	404	On	-31.3421
17	A_Fat	190	423	On	-31.3421
18	C_Chow	190	424	On	-31.3421
19	B_Sugar	190	390	On	-31.3421
20	A_Fat	190	442	On	-31.3421
21	A_Fat	190	468	On	-31.3421
22	C_Chow	190	390	On	-31.3421
23	B_Sugar	190	380	On	-31.3421
24	A_Fat	190	437	On	-31.3421
1	C_Chow	192	366	On	-29.3421
2	A_Fat	192	405	On	-29.3421
3	B_Sugar	192	387	On	-29.3421
4	C_Chow	192	368	On	-29.3421
5	B_Sugar	192	407	On	-29.3421
6	C_Chow	192	472	On	-29.3421
7	A_Fat	192	392	On	-29.3421
8	B_Sugar	192	393	On	-29.3421
9	C_Chow	192	371	On	-29.3421
10	B_Sugar	192	391	On	-29.3421
11	C_Chow	192	399	On	-29.3421
12	A_Fat	192	446	On	-29.3421
14	C_Chow	192	396	On	-29.3421
15	B_Sugar	192	418	On	-29.3421
16	A_Fat	192	408	On	-29.3421
17	A_Fat	192	415	On	-29.3421
18	C_Chow	192	429	On	-29.3421
19	B_Sugar	192	398	On	-29.3421
20	A_Fat	192	447	On	-29.3421
21	A_Fat	192	467	On	-29.3421
22	C_Chow	192	397	On	-29.3421
23	B_Sugar	192	388	On	-29.3421
24	A_Fat	192	442	On	-29.3421
1	C_Chow	193	366	On	-28.3421
2	A_Fat	193	402	On	-28.3421
3	B_Sugar	193	385	On	-28.3421
4	C_Chow	193	369	On	-28.3421
5	B_Sugar	193	413	On	-28.3421
6	C_Chow	193	467	On	-28.3421
7	A_Fat	193	391	On	-28.3421
8	B_Sugar	193	392	On	-28.3421
9	C_Chow	193	364	On	-28.3421
10	B_Sugar	193	385	On	-28.3421
11	C_Chow	193	390	On	-28.3421
12	A_Fat	193	445	On	-28.3421
14	C_Chow	193	394	On	-28.3421
15	B_Sugar	193	418	On	-28.3421
16	A_Fat	193	405	On	-28.3421
17	A_Fat	193	414	On	-28.3421
18	C_Chow	193	430	On	-28.3421
19	B_Sugar	193	396	On	-28.3421
20	A_Fat	193	442	On	-28.3421
21	A_Fat	193	462	On	-28.3421
22	C_Chow	193	398	On	-28.3421
23	B_Sugar	193	387	On	-28.3421
24	A_Fat	193	441	On	-28.3421
1	C_Chow	194	365	On	-27.3421
2	A_Fat	194	401	On	-27.3421
3	B_Sugar	194	388	On	-27.3421
4	C_Chow	194	373	On	-27.3421
5	B_Sugar	194	410	On	-27.3421
6	C_Chow	194	473	On	-27.3421
7	A_Fat	194	390	On	-27.3421
8	B_Sugar	194	391	On	-27.3421
9	C_Chow	194	363	On	-27.3421
10	B_Sugar	194	389	On	-27.3421
11	C_Chow	194	390	On	-27.3421
12	A_Fat	194	444	On	-27.3421
14	C_Chow	194	390	On	-27.3421
15	B_Sugar	194	419	On	-27.3421
16	A_Fat	194	408	On	-27.3421
17	A_Fat	194	415	On	-27.3421
18	C_Chow	194	429	On	-27.3421
19	B_Sugar	194	395	On	-27.3421
20	A_Fat	194	445	On	-27.3421
21	A_Fat	194	465	On	-27.3421
22	C_Chow	194	398	On	-27.3421
23	B_Sugar	194	385	On	-27.3421
24	A_Fat	194	444	On	-27.3421
1	C_Chow	195	373	On	-26.3421
2	A_Fat	195	404	On	-26.3421
3	B_Sugar	195	388	On	-26.3421
4	C_Chow	195	371	On	-26.3421
5	B_Sugar	195	414	On	-26.3421
6	C_Chow	195	483	On	-26.3421
7	A_Fat	195	393	On	-26.3421
8	B_Sugar	195	396	On	-26.3421
9	C_Chow	195	364	On	-26.3421
10	B_Sugar	195	388	On	-26.3421
11	C_Chow	195	398	On	-26.3421
12	A_Fat	195	444	On	-26.3421
14	C_Chow	195	405	On	-26.3421
15	B_Sugar	195	420	On	-26.3421
16	A_Fat	195	410	On	-26.3421
17	A_Fat	195	414	On	-26.3421
18	C_Chow	195	430	On	-26.3421
19	B_Sugar	195	404	On	-26.3421
20	A_Fat	195	445	On	-26.3421
21	A_Fat	195	465	On	-26.3421
22	C_Chow	195	401	On	-26.3421
23	B_Sugar	195	393	On	-26.3421
24	A_Fat	195	443	On	-26.3421
1	C_Chow	196	373	On	-25.3421
2	A_Fat	196	398	On	-25.3421
3	B_Sugar	196	386	On	-25.3421
4	C_Chow	196	370	On	-25.3421
5	B_Sugar	196	415	On	-25.3421
6	C_Chow	196	476	On	-25.3421
7	A_Fat	196	394	On	-25.3421
8	B_Sugar	196	396	On	-25.3421
9	C_Chow	196	361	On	-25.3421
10	B_Sugar	196	387	On	-25.3421
11	C_Chow	196	397	On	-25.3421
12	A_Fat	196	444	On	-25.3421
14	C_Chow	196	399	On	-25.3421
15	B_Sugar	196	415	On	-25.3421
16	A_Fat	196	411	On	-25.3421
17	A_Fat	196	420	On	-25.3421
18	C_Chow	196	435	On	-25.3421
19	B_Sugar	196	403	On	-25.3421
20	A_Fat	196	441	On	-25.3421
21	A_Fat	196	466	On	-25.3421
22	C_Chow	196	401	On	-25.3421
23	B_Sugar	196	387	On	-25.3421
24	A_Fat	196	444	On	-25.3421
1	C_Chow	197	377	On	-24.3421
2	A_Fat	197	401	On	-24.3421
3	B_Sugar	197	386	On	-24.3421
4	C_Chow	197	374	On	-24.3421
5	B_Sugar	197	411	On	-24.3421
6	C_Chow	197	485	On	-24.3421
7	A_Fat	197	393	On	-24.3421
8	B_Sugar	197	398	On	-24.3421
9	C_Chow	197	361	On	-24.3421
10	B_Sugar	197	393	On	-24.3421
11	C_Chow	197	393	On	-24.3421
12	A_Fat	197	450	On	-24.3421
14	C_Chow	197	403	On	-24.3421
15	B_Sugar	197	418	On	-24.3421
16	A_Fat	197	409	On	-24.3421
17	A_Fat	197	423	On	-24.3421
18	C_Chow	197	429	On	-24.3421
19	B_Sugar	197	405	On	-24.3421
20	A_Fat	197	440	On	-24.3421
21	A_Fat	197	465	On	-24.3421
22	C_Chow	197	400	On	-24.3421
23	B_Sugar	197	391	On	-24.3421
24	A_Fat	197	443	On	-24.3421
1	C_Chow	198	374	On	-23.3421
2	A_Fat	198	401	On	-23.3421
3	B_Sugar	198	391	On	-23.3421
4	C_Chow	198	375	On	-23.3421
5	B_Sugar	198	415	On	-23.3421
6	C_Chow	198	485	On	-23.3421
7	A_Fat	198	399	On	-23.3421
8	B_Sugar	198	404	On	-23.3421
9	C_Chow	198	370	On	-23.3421
10	B_Sugar	198	396	On	-23.3421
11	C_Chow	198	391	On	-23.3421
12	A_Fat	198	446	On	-23.3421
14	C_Chow	198	408	On	-23.3421
15	B_Sugar	198	424	On	-23.3421
16	A_Fat	198	411	On	-23.3421
17	A_Fat	198	424	On	-23.3421
18	C_Chow	198	439	On	-23.3421
19	B_Sugar	198	407	On	-23.3421
20	A_Fat	198	444	On	-23.3421
21	A_Fat	198	470	On	-23.3421
22	C_Chow	198	407	On	-23.3421
23	B_Sugar	198	393	On	-23.3421
24	A_Fat	198	447	On	-23.3421
1	C_Chow	200	370	On	-21.3421
2	A_Fat	200	401	On	-21.3421
3	B_Sugar	200	389	On	-21.3421
4	C_Chow	200	376	On	-21.3421
5	B_Sugar	200	421	On	-21.3421
6	C_Chow	200	483	On	-21.3421
7	A_Fat	200	396	On	-21.3421
8	B_Sugar	200	404	On	-21.3421
9	C_Chow	200	370	On	-21.3421
10	B_Sugar	200	396	On	-21.3421
11	C_Chow	200	397	On	-21.3421
12	A_Fat	200	443	On	-21.3421
14	C_Chow	200	406	On	-21.3421
15	B_Sugar	200	420	On	-21.3421
16	A_Fat	200	415	On	-21.3421
17	A_Fat	200	430	On	-21.3421
18	C_Chow	200	441	On	-21.3421
19	B_Sugar	200	412	On	-21.3421
20	A_Fat	200	444	On	-21.3421
21	A_Fat	200	471	On	-21.3421
22	C_Chow	200	405	On	-21.3421
23	B_Sugar	200	395	On	-21.3421
24	A_Fat	200	444	On	-21.3421
1	C_Chow	201	383	On	-20.3421
2	A_Fat	201	400	On	-20.3421
3	B_Sugar	201	387	On	-20.3421
4	C_Chow	201	380	On	-20.3421
5	B_Sugar	201	418	On	-20.3421
6	C_Chow	201	487	On	-20.3421
7	A_Fat	201	397	On	-20.3421
8	B_Sugar	201	403	On	-20.3421
9	C_Chow	201	367	On	-20.3421
10	B_Sugar	201	393	On	-20.3421
11	C_Chow	201	400	On	-20.3421
12	A_Fat	201	443	On	-20.3421
14	C_Chow	201	413	On	-20.3421
15	B_Sugar	201	420	On	-20.3421
16	A_Fat	201	415	On	-20.3421
17	A_Fat	201	430	On	-20.3421
18	C_Chow	201	441	On	-20.3421
19	B_Sugar	201	410	On	-20.3421
20	A_Fat	201	446	On	-20.3421
21	A_Fat	201	468	On	-20.3421
22	C_Chow	201	400	On	-20.3421
23	B_Sugar	201	398	On	-20.3421
24	A_Fat	201	448	On	-20.3421
1	C_Chow	202	386	On	-19.3421
2	A_Fat	202	400	On	-19.3421
3	B_Sugar	202	387	On	-19.3421
4	C_Chow	202	380	On	-19.3421
5	B_Sugar	202	419	On	-19.3421
6	C_Chow	202	486	On	-19.3421
7	A_Fat	202	398	On	-19.3421
8	B_Sugar	202	407	On	-19.3421
9	C_Chow	202	372	On	-19.3421
10	B_Sugar	202	399	On	-19.3421
11	C_Chow	202	400	On	-19.3421
12	A_Fat	202	442	On	-19.3421
14	C_Chow	202	410	On	-19.3421
15	B_Sugar	202	419	On	-19.3421
16	A_Fat	202	418	On	-19.3421
17	A_Fat	202	428	On	-19.3421
18	C_Chow	202	442	On	-19.3421
19	B_Sugar	202	408	On	-19.3421
20	A_Fat	202	444	On	-19.3421
21	A_Fat	202	475	On	-19.3421
22	C_Chow	202	407	On	-19.3421
23	B_Sugar	202	401	On	-19.3421
24	A_Fat	202	449	On	-19.3421
1	C_Chow	203	391	On	-18.3421
2	A_Fat	203	404	On	-18.3421
3	B_Sugar	203	394	On	-18.3421
4	C_Chow	203	379	On	-18.3421
5	B_Sugar	203	420	On	-18.3421
6	C_Chow	203	497	On	-18.3421
7	A_Fat	203	398	On	-18.3421
8	B_Sugar	203	406	On	-18.3421
9	C_Chow	203	377	On	-18.3421
10	B_Sugar	203	396	On	-18.3421
11	C_Chow	203	400	On	-18.3421
12	A_Fat	203	449	On	-18.3421
14	C_Chow	203	412	On	-18.3421
15	B_Sugar	203	419	On	-18.3421
16	A_Fat	203	414	On	-18.3421
17	A_Fat	203	429	On	-18.3421
18	C_Chow	203	440	On	-18.3421
19	B_Sugar	203	413	On	-18.3421
20	A_Fat	203	454	On	-18.3421
21	A_Fat	203	473	On	-18.3421
22	C_Chow	203	412	On	-18.3421
23	B_Sugar	203	400	On	-18.3421
24	A_Fat	203	449	On	-18.3421
1	C_Chow	204	383	On	-17.3421
2	A_Fat	204	401	On	-17.3421
3	B_Sugar	204	391	On	-17.3421
4	C_Chow	204	379	On	-17.3421
5	B_Sugar	204	416	On	-17.3421
6	C_Chow	204	492	On	-17.3421
7	A_Fat	204	399	On	-17.3421
8	B_Sugar	204	413	On	-17.3421
9	C_Chow	204	373	On	-17.3421
10	B_Sugar	204	397	On	-17.3421
11	C_Chow	204	398	On	-17.3421
12	A_Fat	204	448	On	-17.3421
14	C_Chow	204	407	On	-17.3421
15	B_Sugar	204	419	On	-17.3421
16	A_Fat	204	414	On	-17.3421
17	A_Fat	204	432	On	-17.3421
18	C_Chow	204	446	On	-17.3421
19	B_Sugar	204	413	On	-17.3421
20	A_Fat	204	449	On	-17.3421
21	A_Fat	204	467	On	-17.3421
22	C_Chow	204	409	On	-17.3421
23	B_Sugar	204	402	On	-17.3421
24	A_Fat	204	450	On	-17.3421
1	C_Chow	206	393	On	-15.3421
2	A_Fat	206	403	On	-15.3421
3	B_Sugar	206	396	On	-15.3421
4	C_Chow	206	379	On	-15.3421
5	B_Sugar	206	419	On	-15.3421
6	C_Chow	206	496	On	-15.3421
7	A_Fat	206	406	On	-15.3421
8	B_Sugar	206	414	On	-15.3421
9	C_Chow	206	376	On	-15.3421
10	B_Sugar	206	404	On	-15.3421
11	C_Chow	206	404	On	-15.3421
12	A_Fat	206	453	On	-15.3421
14	C_Chow	206	414	On	-15.3421
15	B_Sugar	206	419	On	-15.3421
16	A_Fat	206	419	On	-15.3421
17	A_Fat	206	436	On	-15.3421
18	C_Chow	206	451	On	-15.3421
19	B_Sugar	206	415	On	-15.3421
20	A_Fat	206	453	On	-15.3421
21	A_Fat	206	477	On	-15.3421
22	C_Chow	206	412	On	-15.3421
23	B_Sugar	206	402	On	-15.3421
24	A_Fat	206	452	On	-15.3421
1	C_Chow	207	393	On	-14.3421
2	A_Fat	207	403	On	-14.3421
3	B_Sugar	207	396	On	-14.3421
4	C_Chow	207	379	On	-14.3421
5	B_Sugar	207	419	On	-14.3421
6	C_Chow	207	496	On	-14.3421
7	A_Fat	207	406	On	-14.3421
8	B_Sugar	207	414	On	-14.3421
9	C_Chow	207	376	On	-14.3421
10	B_Sugar	207	404	On	-14.3421
11	C_Chow	207	404	On	-14.3421
12	A_Fat	207	453	On	-14.3421
14	C_Chow	207	414	On	-14.3421
15	B_Sugar	207	419	On	-14.3421
16	A_Fat	207	419	On	-14.3421
17	A_Fat	207	436	On	-14.3421
18	C_Chow	207	451	On	-14.3421
19	B_Sugar	207	415	On	-14.3421
20	A_Fat	207	453	On	-14.3421
21	A_Fat	207	477	On	-14.3421
22	C_Chow	207	412	On	-14.3421
23	B_Sugar	207	402	On	-14.3421
24	A_Fat	207	452	On	-14.3421
1	C_Chow	208	393	On	-13.3421
2	A_Fat	208	401	On	-13.3421
3	B_Sugar	208	394	On	-13.3421
4	C_Chow	208	371	On	-13.3421
5	B_Sugar	208	413	On	-13.3421
6	C_Chow	208	483	On	-13.3421
7	A_Fat	208	400	On	-13.3421
8	B_Sugar	208	410	On	-13.3421
9	C_Chow	208	377	On	-13.3421
10	B_Sugar	208	402	On	-13.3421
11	C_Chow	208	401	On	-13.3421
12	A_Fat	208	449	On	-13.3421
14	C_Chow	208	407	On	-13.3421
15	B_Sugar	208	418	On	-13.3421
16	A_Fat	208	416	On	-13.3421
17	A_Fat	208	430	On	-13.3421
18	C_Chow	208	448	On	-13.3421
19	B_Sugar	208	409	On	-13.3421
20	A_Fat	208	447	On	-13.3421
21	A_Fat	208	469	On	-13.3421
22	C_Chow	208	410	On	-13.3421
23	B_Sugar	208	400	On	-13.3421
24	A_Fat	208	453	On	-13.3421
1	C_Chow	209	398	On	-12.3421
2	A_Fat	209	403	On	-12.3421
3	B_Sugar	209	401	On	-12.3421
4	C_Chow	209	377	On	-12.3421
5	B_Sugar	209	418	On	-12.3421
6	C_Chow	209	499	On	-12.3421
7	A_Fat	209	403	On	-12.3421
8	B_Sugar	209	418	On	-12.3421
9	C_Chow	209	383	On	-12.3421
10	B_Sugar	209	404	On	-12.3421
11	C_Chow	209	414	On	-12.3421
12	A_Fat	209	454	On	-12.3421
14	C_Chow	209	425	On	-12.3421
15	B_Sugar	209	416	On	-12.3421
16	A_Fat	209	422	On	-12.3421
17	A_Fat	209	434	On	-12.3421
18	C_Chow	209	453	On	-12.3421
19	B_Sugar	209	415	On	-12.3421
20	A_Fat	209	451	On	-12.3421
21	A_Fat	209	473	On	-12.3421
22	C_Chow	209	415	On	-12.3421
23	B_Sugar	209	400	On	-12.3421
24	A_Fat	209	454	On	-12.3421
1	C_Chow	210	398	On	-11.3421
2	A_Fat	210	406	On	-11.3421
3	B_Sugar	210	401	On	-11.3421
4	C_Chow	210	380	On	-11.3421
5	B_Sugar	210	420	On	-11.3421
6	C_Chow	210	496	On	-11.3421
7	A_Fat	210	405	On	-11.3421
8	B_Sugar	210	417	On	-11.3421
9	C_Chow	210	381	On	-11.3421
10	B_Sugar	210	407	On	-11.3421
11	C_Chow	210	411	On	-11.3421
12	A_Fat	210	453	On	-11.3421
14	C_Chow	210	416	On	-11.3421
15	B_Sugar	210	416	On	-11.3421
16	A_Fat	210	421	On	-11.3421
17	A_Fat	210	438	On	-11.3421
18	C_Chow	210	454	On	-11.3421
19	B_Sugar	210	415	On	-11.3421
20	A_Fat	210	450	On	-11.3421
21	A_Fat	210	476	On	-11.3421
22	C_Chow	210	409	On	-11.3421
23	B_Sugar	210	404	On	-11.3421
24	A_Fat	210	456	On	-11.3421
1	C_Chow	211	399	On	-10.3421
2	A_Fat	211	409	On	-10.3421
3	B_Sugar	211	402	On	-10.3421
4	C_Chow	211	379	On	-10.3421
5	B_Sugar	211	421	On	-10.3421
6	C_Chow	211	505	On	-10.3421
7	A_Fat	211	404	On	-10.3421
8	B_Sugar	211	418	On	-10.3421
9	C_Chow	211	382	On	-10.3421
10	B_Sugar	211	408	On	-10.3421
11	C_Chow	211	406	On	-10.3421
12	A_Fat	211	458	On	-10.3421
14	C_Chow	211	429	On	-10.3421
15	B_Sugar	211	419	On	-10.3421
16	A_Fat	211	418	On	-10.3421
17	A_Fat	211	444	On	-10.3421
18	C_Chow	211	460	On	-10.3421
19	B_Sugar	211	413	On	-10.3421
20	A_Fat	211	456	On	-10.3421
21	A_Fat	211	475	On	-10.3421
22	C_Chow	211	422	On	-10.3421
23	B_Sugar	211	400	On	-10.3421
24	A_Fat	211	459	On	-10.3421
1	C_Chow	212	402	On	-9.34211
2	A_Fat	212	407	On	-9.34211
3	B_Sugar	212	405	On	-9.34211
4	C_Chow	212	379	On	-9.34211
5	B_Sugar	212	425	On	-9.34211
6	C_Chow	212	498	On	-9.34211
7	A_Fat	212	405	On	-9.34211
8	B_Sugar	212	426	On	-9.34211
9	C_Chow	212	380	On	-9.34211
10	B_Sugar	212	413	On	-9.34211
11	C_Chow	212	410	On	-9.34211
12	A_Fat	212	460	On	-9.34211
14	C_Chow	212	422	On	-9.34211
15	B_Sugar	212	415	On	-9.34211
16	A_Fat	212	424	On	-9.34211
17	A_Fat	212	444	On	-9.34211
18	C_Chow	212	460	On	-9.34211
19	B_Sugar	212	420	On	-9.34211
20	A_Fat	212	455	On	-9.34211
21	A_Fat	212	477	On	-9.34211
22	C_Chow	212	423	On	-9.34211
23	B_Sugar	212	401	On	-9.34211
24	A_Fat	212	460	On	-9.34211
1	C_Chow	213	404	On	-8.34211
2	A_Fat	213	409	On	-8.34211
3	B_Sugar	213	407	On	-8.34211
4	C_Chow	213	377	On	-8.34211
5	B_Sugar	213	427	On	-8.34211
6	C_Chow	213	499	On	-8.34211
7	A_Fat	213	407	On	-8.34211
8	B_Sugar	213	428	On	-8.34211
9	C_Chow	213	385	On	-8.34211
10	B_Sugar	213	414	On	-8.34211
11	C_Chow	213	411	On	-8.34211
12	A_Fat	213	457	On	-8.34211
14	C_Chow	213	421	On	-8.34211
15	B_Sugar	213	418	On	-8.34211
16	A_Fat	213	424	On	-8.34211
17	A_Fat	213	444	On	-8.34211
18	C_Chow	213	455	On	-8.34211
19	B_Sugar	213	420	On	-8.34211
20	A_Fat	213	458	On	-8.34211
21	A_Fat	213	476	On	-8.34211
22	C_Chow	213	423	On	-8.34211
23	B_Sugar	213	406	On	-8.34211
24	A_Fat	213	460	On	-8.34211
1	C_Chow	214	404	On	-7.34211
2	A_Fat	214	409	On	-7.34211
3	B_Sugar	214	407	On	-7.34211
4	C_Chow	214	377	On	-7.34211
5	B_Sugar	214	427	On	-7.34211
6	C_Chow	214	499	On	-7.34211
7	A_Fat	214	407	On	-7.34211
8	B_Sugar	214	428	On	-7.34211
9	C_Chow	214	385	On	-7.34211
10	B_Sugar	214	414	On	-7.34211
11	C_Chow	214	411	On	-7.34211
12	A_Fat	214	457	On	-7.34211
14	C_Chow	214	421	On	-7.34211
15	B_Sugar	214	418	On	-7.34211
16	A_Fat	214	424	On	-7.34211
17	A_Fat	214	444	On	-7.34211
18	C_Chow	214	455	On	-7.34211
19	B_Sugar	214	420	On	-7.34211
20	A_Fat	214	458	On	-7.34211
21	A_Fat	214	476	On	-7.34211
22	C_Chow	214	423	On	-7.34211
23	B_Sugar	214	406	On	-7.34211
24	A_Fat	214	460	On	-7.34211
1	C_Chow	216	403	On	-5.34211
2	A_Fat	216	413	On	-5.34211
3	B_Sugar	216	408	On	-5.34211
4	C_Chow	216	382	On	-5.34211
5	B_Sugar	216	428	On	-5.34211
6	C_Chow	216	494	On	-5.34211
7	A_Fat	216	404	On	-5.34211
8	B_Sugar	216	426	On	-5.34211
9	C_Chow	216	387	On	-5.34211
10	B_Sugar	216	410	On	-5.34211
11	C_Chow	216	407	On	-5.34211
12	A_Fat	216	461	On	-5.34211
14	C_Chow	216	429	On	-5.34211
15	B_Sugar	216	413	On	-5.34211
16	A_Fat	216	431	On	-5.34211
17	A_Fat	216	444	On	-5.34211
18	C_Chow	216	460	On	-5.34211
19	B_Sugar	216	418	On	-5.34211
20	A_Fat	216	462	On	-5.34211
21	A_Fat	216	478	On	-5.34211
22	C_Chow	216	425	On	-5.34211
23	B_Sugar	216	407	On	-5.34211
24	A_Fat	216	461	On	-5.34211
1	C_Chow	217	405	On	-4.34211
2	A_Fat	217	410	On	-4.34211
3	B_Sugar	217	407	On	-4.34211
4	C_Chow	217	376	On	-4.34211
5	B_Sugar	217	420	On	-4.34211
6	C_Chow	217	500	On	-4.34211
7	A_Fat	217	404	On	-4.34211
8	B_Sugar	217	427	On	-4.34211
9	C_Chow	217	383	On	-4.34211
10	B_Sugar	217	412	On	-4.34211
11	C_Chow	217	402	On	-4.34211
12	A_Fat	217	460	On	-4.34211
14	C_Chow	217	428	On	-4.34211
15	B_Sugar	217	414	On	-4.34211
16	A_Fat	217	426	On	-4.34211
17	A_Fat	217	442	On	-4.34211
18	C_Chow	217	462	On	-4.34211
19	B_Sugar	217	421	On	-4.34211
20	A_Fat	217	458	On	-4.34211
21	A_Fat	217	479	On	-4.34211
22	C_Chow	217	428	On	-4.34211
23	B_Sugar	217	409	On	-4.34211
24	A_Fat	217	461	On	-4.34211
1	C_Chow	218	409	On	-3.34211
2	A_Fat	218	414	On	-3.34211
3	B_Sugar	218	411	On	-3.34211
4	C_Chow	218	381	On	-3.34211
5	B_Sugar	218	420	On	-3.34211
6	C_Chow	218	495	On	-3.34211
7	A_Fat	218	407	On	-3.34211
8	B_Sugar	218	435	On	-3.34211
9	C_Chow	218	387	On	-3.34211
10	B_Sugar	218	418	On	-3.34211
11	C_Chow	218	411	On	-3.34211
12	A_Fat	218	467	On	-3.34211
14	C_Chow	218	431	On	-3.34211
15	B_Sugar	218	416	On	-3.34211
16	A_Fat	218	430	On	-3.34211
17	A_Fat	218	444	On	-3.34211
18	C_Chow	218	460	On	-3.34211
19	B_Sugar	218	424	On	-3.34211
20	A_Fat	218	460	On	-3.34211
21	A_Fat	218	482	On	-3.34211
22	C_Chow	218	430	On	-3.34211
23	B_Sugar	218	412	On	-3.34211
24	A_Fat	218	464	On	-3.34211
1	C_Chow	219	403	On	-2.34211
2	A_Fat	219	407	On	-2.34211
3	B_Sugar	219	405	On	-2.34211
4	C_Chow	219	372	On	-2.34211
5	B_Sugar	219	421	On	-2.34211
6	C_Chow	219	498	On	-2.34211
7	A_Fat	219	405	On	-2.34211
8	B_Sugar	219	428	On	-2.34211
9	C_Chow	219	386	On	-2.34211
10	B_Sugar	219	412	On	-2.34211
11	C_Chow	219	407	On	-2.34211
12	A_Fat	219	464	On	-2.34211
14	C_Chow	219	425	On	-2.34211
15	B_Sugar	219	410	On	-2.34211
16	A_Fat	219	429	On	-2.34211
17	A_Fat	219	442	On	-2.34211
18	C_Chow	219	460	On	-2.34211
19	B_Sugar	219	419	On	-2.34211
20	A_Fat	219	464	On	-2.34211
21	A_Fat	219	480	On	-2.34211
22	C_Chow	219	421	On	-2.34211
23	B_Sugar	219	409	On	-2.34211
24	A_Fat	219	462	On	-2.34211
1	C_Chow	220	402	On	-1.34211
2	A_Fat	220	416	On	-1.34211
3	B_Sugar	220	410	On	-1.34211
4	C_Chow	220	383	On	-1.34211
5	B_Sugar	220	423	On	-1.34211
6	C_Chow	220	499	On	-1.34211
7	A_Fat	220	412	On	-1.34211
8	B_Sugar	220	429	On	-1.34211
9	C_Chow	220	386	On	-1.34211
10	B_Sugar	220	419	On	-1.34211
11	C_Chow	220	410	On	-1.34211
12	A_Fat	220	467	On	-1.34211
14	C_Chow	220	438	On	-1.34211
15	B_Sugar	220	416	On	-1.34211
16	A_Fat	220	429	On	-1.34211
17	A_Fat	220	446	On	-1.34211
18	C_Chow	220	461	On	-1.34211
19	B_Sugar	220	420	On	-1.34211
20	A_Fat	220	466	On	-1.34211
21	A_Fat	220	483	On	-1.34211
22	C_Chow	220	425	On	-1.34211
23	B_Sugar	220	417	On	-1.34211
24	A_Fat	220	464	On	-1.34211
1	C_Chow	221	402	On	-0.342105
2	A_Fat	221	416	On	-0.342105
3	B_Sugar	221	410	On	-0.342105
4	C_Chow	221	383	On	-0.342105
5	B_Sugar	221	423	On	-0.342105
6	C_Chow	221	499	On	-0.342105
7	A_Fat	221	412	On	-0.342105
8	B_Sugar	221	429	On	-0.342105
9	C_Chow	221	386	On	-0.342105
10	B_Sugar	221	419	On	-0.342105
11	C_Chow	221	410	On	-0.342105
12	A_Fat	221	467	On	-0.342105
14	C_Chow	221	438	On	-0.342105
15	B_Sugar	221	416	On	-0.342105
16	A_Fat	221	429	On	-0.342105
17	A_Fat	221	446	On	-0.342105
18	C_Chow	221	461	On	-0.342105
19	B_Sugar	221	420	On	-0.342105
20	A_Fat	221	466	On	-0.342105
21	A_Fat	221	483	On	-0.342105
22	C_Chow	221	425	On	-0.342105
23	B_Sugar	221	417	On	-0.342105
24	A_Fat	221	464	On	-0.342105
1	C_Chow	222	418	On	0.657895
2	A_Fat	222	419	On	0.657895
3	B_Sugar	222	423	On	0.657895
4	C_Chow	222	395	On	0.657895
5	B_Sugar	222	433	On	0.657895
6	C_Chow	222	507	On	0.657895
7	A_Fat	222	418	On	0.657895
8	B_Sugar	222	441	On	0.657895
9	C_Chow	222	398	On	0.657895
10	B_Sugar	222	423	On	0.657895
11	C_Chow	222	422	On	0.657895
12	A_Fat	222	476	On	0.657895
14	C_Chow	222	455	On	0.657895
15	B_Sugar	222	428	On	0.657895
16	A_Fat	222	440	On	0.657895
17	A_Fat	222	456	On	0.657895
18	C_Chow	222	473	On	0.657895
19	B_Sugar	222	438	On	0.657895
20	A_Fat	222	476	On	0.657895
21	A_Fat	222	496	On	0.657895
22	C_Chow	222	436	On	0.657895
23	B_Sugar	222	430	On	0.657895
24	A_Fat	222	476	On	0.657895
1	C_Chow	223	406	On	1.65789
2	A_Fat	223	409	On	1.65789
3	B_Sugar	223	401	On	1.65789
4	C_Chow	223	378	On	1.65789
5	B_Sugar	223	415	On	1.65789
6	C_Chow	223	487	On	1.65789
7	A_Fat	223	402	On	1.65789
8	B_Sugar	223	422	On	1.65789
9	C_Chow	223	381	On	1.65789
10	B_Sugar	223	402	On	1.65789
11	C_Chow	223	417	On	1.65789
12	A_Fat	223	467	On	1.65789
14	C_Chow	223	433	On	1.65789
15	B_Sugar	223	409	On	1.65789
16	A_Fat	223	429	On	1.65789
17	A_Fat	223	440	On	1.65789
18	C_Chow	223	463	On	1.65789
19	B_Sugar	223	424	On	1.65789
20	A_Fat	223	464	On	1.65789
21	A_Fat	223	481	On	1.65789
22	C_Chow	223	417	On	1.65789
23	B_Sugar	223	413	On	1.65789
24	A_Fat	223	467	On	1.65789
1	C_Chow	224	412	On	2.65789
2	A_Fat	224	411	On	2.65789
3	B_Sugar	224	413	On	2.65789
4	C_Chow	224	380	On	2.65789
5	B_Sugar	224	421	On	2.65789
6	C_Chow	224	493	On	2.65789
7	A_Fat	224	410	On	2.65789
8	B_Sugar	224	435	On	2.65789
9	C_Chow	224	389	On	2.65789
10	B_Sugar	224	412	On	2.65789
11	C_Chow	224	414	On	2.65789
12	A_Fat	224	466	On	2.65789
14	C_Chow	224	438	On	2.65789
15	B_Sugar	224	418	On	2.65789
16	A_Fat	224	431	On	2.65789
17	A_Fat	224	442	On	2.65789
18	C_Chow	224	465	On	2.65789
19	B_Sugar	224	426	On	2.65789
20	A_Fat	224	467	On	2.65789
21	A_Fat	224	486	On	2.65789
22	C_Chow	224	429	On	2.65789
23	B_Sugar	224	415	On	2.65789
24	A_Fat	224	467	On	2.65789
1	C_Chow	225	409	On	3.65789
2	A_Fat	225	413	On	3.65789
3	B_Sugar	225	409	On	3.65789
4	C_Chow	225	377	On	3.65789
5	B_Sugar	225	425	On	3.65789
6	C_Chow	225	489	On	3.65789
7	A_Fat	225	408	On	3.65789
8	B_Sugar	225	431	On	3.65789
9	C_Chow	225	383	On	3.65789
10	B_Sugar	225	408	On	3.65789
11	C_Chow	225	417	On	3.65789
12	A_Fat	225	465	On	3.65789
14	C_Chow	225	434	On	3.65789
15	B_Sugar	225	415	On	3.65789
16	A_Fat	225	430	On	3.65789
17	A_Fat	225	442	On	3.65789
18	C_Chow	225	465	On	3.65789
19	B_Sugar	225	426	On	3.65789
20	A_Fat	225	472	On	3.65789
21	A_Fat	225	483	On	3.65789
22	C_Chow	225	423	On	3.65789
23	B_Sugar	225	410	On	3.65789
24	A_Fat	225	469	On	3.65789
1	C_Chow	226	409	On	4.65789
2	A_Fat	226	410	On	4.65789
3	B_Sugar	226	410	On	4.65789
4	C_Chow	226	377	On	4.65789
5	B_Sugar	226	424	On	4.65789
6	C_Chow	226	499	On	4.65789
7	A_Fat	226	409	On	4.65789
8	B_Sugar	226	434	On	4.65789
9	C_Chow	226	392	On	4.65789
10	B_Sugar	226	416	On	4.65789
11	C_Chow	226	422	On	4.65789
12	A_Fat	226	470	On	4.65789
14	C_Chow	226	441	On	4.65789
15	B_Sugar	226	417	On	4.65789
16	A_Fat	226	434	On	4.65789
17	A_Fat	226	444	On	4.65789
18	C_Chow	226	468	On	4.65789
19	B_Sugar	226	432	On	4.65789
20	A_Fat	226	474	On	4.65789
21	A_Fat	226	485	On	4.65789
22	C_Chow	226	433	On	4.65789
23	B_Sugar	226	414	On	4.65789
24	A_Fat	226	472	On	4.65789
1	C_Chow	229	407	On	7.65789
2	A_Fat	229	411	On	7.65789
3	B_Sugar	229	414	On	7.65789
4	C_Chow	229	370	On	7.65789
5	B_Sugar	229	421	On	7.65789
6	C_Chow	229	494	On	7.65789
7	A_Fat	229	408	On	7.65789
8	B_Sugar	229	432	On	7.65789
9	C_Chow	229	385	On	7.65789
10	B_Sugar	229	411	On	7.65789
11	C_Chow	229	410	On	7.65789
12	A_Fat	229	469	On	7.65789
14	C_Chow	229	435	On	7.65789
15	B_Sugar	229	413	On	7.65789
16	A_Fat	229	435	On	7.65789
17	A_Fat	229	440	On	7.65789
18	C_Chow	229	472	On	7.65789
19	B_Sugar	229	426	On	7.65789
20	A_Fat	229	472	On	7.65789
21	A_Fat	229	485	On	7.65789
22	C_Chow	229	424	On	7.65789
23	B_Sugar	229	412	On	7.65789
24	A_Fat	229	468	On	7.65789
1	C_Chow	230	408	On	8.65789
2	A_Fat	230	416	On	8.65789
3	B_Sugar	230	415	On	8.65789
4	C_Chow	230	381	On	8.65789
5	B_Sugar	230	428	On	8.65789
6	C_Chow	230	495	On	8.65789
7	A_Fat	230	415	On	8.65789
8	B_Sugar	230	439	On	8.65789
9	C_Chow	230	384	On	8.65789
10	B_Sugar	230	414	On	8.65789
11	C_Chow	230	416	On	8.65789
12	A_Fat	230	470	On	8.65789
14	C_Chow	230	437	On	8.65789
15	B_Sugar	230	418	On	8.65789
16	A_Fat	230	436	On	8.65789
17	A_Fat	230	445	On	8.65789
18	C_Chow	230	472	On	8.65789
19	B_Sugar	230	430	On	8.65789
20	A_Fat	230	466	On	8.65789
21	A_Fat	230	485	On	8.65789
22	C_Chow	230	433	On	8.65789
23	B_Sugar	230	415	On	8.65789
24	A_Fat	230	471	On	8.65789
1	C_Chow	231	404	On	9.65789
2	A_Fat	231	413	On	9.65789
3	B_Sugar	231	410	On	9.65789
4	C_Chow	231	367	On	9.65789
5	B_Sugar	231	416	On	9.65789
6	C_Chow	231	494	On	9.65789
7	A_Fat	231	411	On	9.65789
8	B_Sugar	231	429	On	9.65789
9	C_Chow	231	379	On	9.65789
10	B_Sugar	231	413	On	9.65789
11	C_Chow	231	406	On	9.65789
12	A_Fat	231	468	On	9.65789
14	C_Chow	231	430	On	9.65789
15	B_Sugar	231	409	On	9.65789
16	A_Fat	231	433	On	9.65789
17	A_Fat	231	443	On	9.65789
18	C_Chow	231	459	On	9.65789
19	B_Sugar	231	416	On	9.65789
20	A_Fat	231	468	On	9.65789
21	A_Fat	231	482	On	9.65789
22	C_Chow	231	424	On	9.65789
23	B_Sugar	231	409	On	9.65789
24	A_Fat	231	475	On	9.65789
1	C_Chow	232	399	On	10.6579
2	A_Fat	232	411	On	10.6579
3	B_Sugar	232	415	On	10.6579
4	C_Chow	232	371	On	10.6579
5	B_Sugar	232	424	On	10.6579
6	C_Chow	232	498	On	10.6579
7	A_Fat	232	414	On	10.6579
8	B_Sugar	232	434	On	10.6579
9	C_Chow	232	380	On	10.6579
10	B_Sugar	232	412	On	10.6579
11	C_Chow	232	405	On	10.6579
12	A_Fat	232	469	On	10.6579
14	C_Chow	232	432	On	10.6579
15	B_Sugar	232	410	On	10.6579
16	A_Fat	232	431	On	10.6579
17	A_Fat	232	442	On	10.6579
18	C_Chow	232	463	On	10.6579
19	B_Sugar	232	425	On	10.6579
20	A_Fat	232	466	On	10.6579
21	A_Fat	232	484	On	10.6579
22	C_Chow	232	430	On	10.6579
[truncated: 1,497 more rows]
